# Supplementary material for: Relationships between body fat distribution and metabolic syndrome traits and outcomes: A mendelian randomization study
Source: PLoS One. 2023 Oct 26;18(10):e0293017. doi: 10.1371/journal.pone.0293017 (PMC10602264; doi:10.1371/journal.pone.0293017)
Supplement: S1 File — Dataframes containing harmonized data used for univariate mendelian randomization with cardiometabolic traits as outcomes. Variant data was extracted from each exposure GWAS and harmonized with each outcome GWAS. (XLSX) [file pone.0293017.s002.xlsx]

## Sheet: Table of Contents
Table Number	Exposure
Supplementary Table 2	ASAT
Supplementary Table 3	VAT
Supplementary Table 4	GFAT
Supplementary Table 5	VAT/ASAT
Supplementary Table 6	ASAT/GFAT
Supplementary Table 7	VAT/GFAT
Supplementary Tables 2-7: Dataframes containing harmonized data used for univariate mendelian randomization with cardiometabolic traits as outcomes. Variant data was extracted from each exposure GWAS and harmonized with each outcome GWAS.

## Sheet: ASAT
SNP	effect_allele.exposure	other_allele.exposure	effect_allele.outcome	other_allele.outcome	beta.exposure	beta.outcome	eaf.exposure	eaf.outcome	remove	palindromic	ambiguous	id.outcome	chr	pos	se.outcome	samplesize.outcome	pval.outcome	outcome	originalname.outcome	outcome.deprecated	mr_keep.outcome	data_source.outcome	proxy.outcome	target_snp.outcome	proxy_snp.outcome	target_a1.outcome	target_a2.outcome	proxy_a1.outcome	proxy_a2.outcome	se.exposure	pval.exposure	exposure	mr_keep.exposure	pval_origin.exposure	id.exposure	data_source.exposure	action	mr_keep
rs1325033	T	C	T	C	-0.040603	-0.0332	0.464804	0.464871	FALSE	FALSE	FALSE	ebi-a-GCST006867	6	50968152	0.0077	62892	1.70298e-05	Type 2 diabetes || id:ebi-a-GCST006867	Type 2 diabetes	Type 2 diabetes || ||	TRUE	igd	#N/A	#N/A	#N/A	#N/A	#N/A	#N/A	#N/A	0.00703763	8.5e-09	ASAT	TRUE	reported	Vq07fK	textfile	2	TRUE
rs56094641	A	G	A	G	-0.0707412	-0.1043	0.60161	0.594622	FALSE	FALSE	FALSE	ebi-a-GCST006867	16	53806453	0.0078	62892	3.7627e-41	Type 2 diabetes || id:ebi-a-GCST006867	Type 2 diabetes	Type 2 diabetes || ||	TRUE	igd	#N/A	#N/A	#N/A	#N/A	#N/A	#N/A	#N/A	0.00724271	1.3e-22	ASAT	TRUE	reported	Vq07fK	textfile	2	TRUE
rs7461961	G	A	G	A	-0.0388744	-0.0161	0.462631	0.433483	FALSE	FALSE	FALSE	ebi-a-GCST006867	8	77238737	0.0079	62892	0.0421697	Type 2 diabetes || id:ebi-a-GCST006867	Type 2 diabetes	Type 2 diabetes || ||	TRUE	igd	TRUE	rs7461961	rs10092157	G	A	T	G	0.00713943	4.9e-08	ASAT	TRUE	reported	Vq07fK	textfile	2	TRUE
rs1325033	T	C	T	C	-0.040603	-0.0022	0.464804	0.475	FALSE	FALSE	FALSE	ebi-a-GCST90002232	6	50968152	0.0016	200622	0.0941998	Fasting glucose || id:ebi-a-GCST90002232	Fasting glucose	Fasting glucose || ||	TRUE	igd	#N/A	#N/A	#N/A	#N/A	#N/A	#N/A	#N/A	0.00703763	8.5e-09	ASAT	TRUE	reported	Vq07fK	textfile	2	TRUE
rs56094641	A	G	A	G	-0.0707412	0.0018	0.60161	0.562	FALSE	FALSE	FALSE	ebi-a-GCST90002232	16	53806453	0.0017	200622	0.0520595	Fasting glucose || id:ebi-a-GCST90002232	Fasting glucose	Fasting glucose || ||	TRUE	igd	#N/A	#N/A	#N/A	#N/A	#N/A	#N/A	#N/A	0.00724271	1.3e-22	ASAT	TRUE	reported	Vq07fK	textfile	2	TRUE
rs62106258	T	C	T	C	0.0897277	-0.01	0.951444	0.958	FALSE	FALSE	FALSE	ebi-a-GCST90002232	2	417167	0.0067	200622	0.0830195	Fasting glucose || id:ebi-a-GCST90002232	Fasting glucose	Fasting glucose || ||	TRUE	igd	#N/A	#N/A	#N/A	#N/A	#N/A	#N/A	#N/A	0.0163001	2.9e-08	ASAT	TRUE	reported	Vq07fK	textfile	2	TRUE
rs62120394	G	A	G	A	-0.0451519	0.0016	0.715986	0.715	FALSE	FALSE	FALSE	ebi-a-GCST90002232	19	18338709	0.002	200622	0.3616	Fasting glucose || id:ebi-a-GCST90002232	Fasting glucose	Fasting glucose || ||	TRUE	igd	#N/A	#N/A	#N/A	#N/A	#N/A	#N/A	#N/A	0.00787565	7.7e-09	ASAT	TRUE	reported	Vq07fK	textfile	2	TRUE
rs7461961	G	A	G	A	-0.0388744	-0.0075	0.462631	#N/A	FALSE	FALSE	FALSE	ebi-a-GCST90002232	8	77222269	0.0069	200622	0.2827	Fasting glucose || id:ebi-a-GCST90002232	Fasting glucose	Fasting glucose || ||	TRUE	igd	#N/A	#N/A	#N/A	#N/A	#N/A	#N/A	#N/A	0.00713943	4.9e-08	ASAT	TRUE	reported	Vq07fK	textfile	2	TRUE
rs79818747	A	G	A	G	-0.431373	-0.0501	0.996512	0.999	FALSE	FALSE	FALSE	ebi-a-GCST90002232	20	3139717	0.0501	200622	0.2565	Fasting glucose || id:ebi-a-GCST90002232	Fasting glucose	Fasting glucose || ||	TRUE	igd	#N/A	#N/A	#N/A	#N/A	#N/A	#N/A	#N/A	0.0703057	1.5e-09	ASAT	TRUE	reported	Vq07fK	textfile	2	TRUE
rs1325033	T	C	T	C	-0.040603	-0.0058	0.464804	0.4749	FALSE	FALSE	FALSE	ieu-a-299	6	50968152	0.0048	92794	0.2711	HDL cholesterol || id:ieu-a-299	HDL cholesterol	HDL cholesterol || ||	TRUE	igd	#N/A	#N/A	#N/A	#N/A	#N/A	#N/A	#N/A	0.00703763	8.5e-09	ASAT	TRUE	reported	Vq07fK	textfile	2	TRUE
rs56094641	A	G	A	G	-0.0707412	0.0163	0.60161	0.562	FALSE	FALSE	FALSE	ieu-a-299	16	53806453	0.0049	92732	0.00199301	HDL cholesterol || id:ieu-a-299	HDL cholesterol	HDL cholesterol || ||	TRUE	igd	#N/A	#N/A	#N/A	#N/A	#N/A	#N/A	#N/A	0.00724271	1.3e-22	ASAT	TRUE	reported	Vq07fK	textfile	2	TRUE
rs62120394	G	A	G	A	-0.0451519	0.0006	0.715986	0.719	FALSE	FALSE	FALSE	ieu-a-299	19	18340910	0.0056	92771	0.5343	HDL cholesterol || id:ieu-a-299	HDL cholesterol	HDL cholesterol || ||	TRUE	igd	TRUE	rs62120394	rs8112975	A	G	G	A	0.00787565	7.7e-09	ASAT	TRUE	reported	Vq07fK	textfile	2	TRUE
rs7461961	G	A	G	A	-0.0388744	-0.0012	0.462631	0.4327	FALSE	FALSE	FALSE	ieu-a-299	8	77238737	0.0048	94311	0.6997	HDL cholesterol || id:ieu-a-299	HDL cholesterol	HDL cholesterol || ||	TRUE	igd	TRUE	rs7461961	rs10092157	G	A	T	G	0.00713943	4.9e-08	ASAT	TRUE	reported	Vq07fK	textfile	2	TRUE
rs1325033	T	C	T	C	-0.040603	0.0072	0.464804	0.4749	FALSE	FALSE	FALSE	ieu-a-300	6	50968152	0.0051	83144	0.1658	LDL cholesterol || id:ieu-a-300	LDL cholesterol	LDL cholesterol || ||	TRUE	igd	#N/A	#N/A	#N/A	#N/A	#N/A	#N/A	#N/A	0.00703763	8.5e-09	ASAT	TRUE	reported	Vq07fK	textfile	2	TRUE
rs56094641	A	G	A	G	-0.0707412	0.0013	0.60161	0.562	FALSE	FALSE	FALSE	ieu-a-300	16	53806453	0.0052	83093	0.8266	LDL cholesterol || id:ieu-a-300	LDL cholesterol	LDL cholesterol || ||	TRUE	igd	#N/A	#N/A	#N/A	#N/A	#N/A	#N/A	#N/A	0.00724271	1.3e-22	ASAT	TRUE	reported	Vq07fK	textfile	2	TRUE
rs62120394	G	A	G	A	-0.0451519	-0.0187	0.715986	0.719	FALSE	FALSE	FALSE	ieu-a-300	19	18340910	0.0061	88385	0.001309	LDL cholesterol || id:ieu-a-300	LDL cholesterol	LDL cholesterol || ||	TRUE	igd	TRUE	rs62120394	rs8112975	A	G	G	A	0.00787565	7.7e-09	ASAT	TRUE	reported	Vq07fK	textfile	2	TRUE
rs7461961	G	A	G	A	-0.0388744	-0.0013	0.462631	0.4327	FALSE	FALSE	FALSE	ieu-a-300	8	77238737	0.0052	89888	0.6967	LDL cholesterol || id:ieu-a-300	LDL cholesterol	LDL cholesterol || ||	TRUE	igd	TRUE	rs7461961	rs10092157	G	A	T	G	0.00713943	4.9e-08	ASAT	TRUE	reported	Vq07fK	textfile	2	TRUE
rs1325033	T	C	T	C	-0.040603	0.0017	0.464804	0.4749	FALSE	FALSE	FALSE	ieu-a-301	6	50968152	0.0049	92692	0.706601	Total cholesterol || id:ieu-a-301	Total cholesterol	Total cholesterol || ||	TRUE	igd	#N/A	#N/A	#N/A	#N/A	#N/A	#N/A	#N/A	0.00703763	8.5e-09	ASAT	TRUE	reported	Vq07fK	textfile	2	TRUE
rs56094641	A	G	A	G	-0.0707412	0.0067	0.60161	0.562	FALSE	FALSE	FALSE	ieu-a-301	16	53806453	0.0049	92632	0.2039	Total cholesterol || id:ieu-a-301	Total cholesterol	Total cholesterol || ||	TRUE	igd	#N/A	#N/A	#N/A	#N/A	#N/A	#N/A	#N/A	0.00724271	1.3e-22	ASAT	TRUE	reported	Vq07fK	textfile	2	TRUE
rs62120394	G	A	G	A	-0.0451519	-0.0189	0.715986	0.719	FALSE	FALSE	FALSE	ieu-a-301	19	18340910	0.006	93015	0.00164801	Total cholesterol || id:ieu-a-301	Total cholesterol	Total cholesterol || ||	TRUE	igd	TRUE	rs62120394	rs8112975	A	G	G	A	0.00787565	7.7e-09	ASAT	TRUE	reported	Vq07fK	textfile	2	TRUE
rs7461961	G	A	G	A	-0.0388744	-0.0022	0.462631	0.4327	FALSE	FALSE	FALSE	ieu-a-301	8	77238737	0.0051	94595	0.57	Total cholesterol || id:ieu-a-301	Total cholesterol	Total cholesterol || ||	TRUE	igd	TRUE	rs7461961	rs10092157	G	A	T	G	0.00713943	4.9e-08	ASAT	TRUE	reported	Vq07fK	textfile	2	TRUE
rs1325033	T	C	T	C	-0.040603	0.0019	0.464804	0.4749	FALSE	FALSE	FALSE	ieu-a-302	6	50968152	0.0047	86787	0.616401	Triglycerides || id:ieu-a-302	Triglycerides	Triglycerides || ||	TRUE	igd	#N/A	#N/A	#N/A	#N/A	#N/A	#N/A	#N/A	0.00703763	8.5e-09	ASAT	TRUE	reported	Vq07fK	textfile	2	TRUE
rs56094641	A	G	A	G	-0.0707412	-0.0192	0.60161	0.562	FALSE	FALSE	FALSE	ieu-a-302	16	53806453	0.0047	86732	0.000129	Triglycerides || id:ieu-a-302	Triglycerides	Triglycerides || ||	TRUE	igd	#N/A	#N/A	#N/A	#N/A	#N/A	#N/A	#N/A	0.00724271	1.3e-22	ASAT	TRUE	reported	Vq07fK	textfile	2	TRUE
rs62120394	G	A	G	A	-0.0451519	-0.0047	0.715986	0.719	FALSE	FALSE	FALSE	ieu-a-302	19	18340910	0.0056	89433	0.6497	Triglycerides || id:ieu-a-302	Triglycerides	Triglycerides || ||	TRUE	igd	TRUE	rs62120394	rs8112975	A	G	G	A	0.00787565	7.7e-09	ASAT	TRUE	reported	Vq07fK	textfile	2	TRUE
rs7461961	G	A	G	A	-0.0388744	0.0072	0.462631	0.4327	FALSE	FALSE	FALSE	ieu-a-302	8	77238737	0.0047	91013	0.5752	Triglycerides || id:ieu-a-302	Triglycerides	Triglycerides || ||	TRUE	igd	TRUE	rs7461961	rs10092157	G	A	T	G	0.00713943	4.9e-08	ASAT	TRUE	reported	Vq07fK	textfile	2	TRUE
rs1325033	T	C	T	C	-0.040603	0.0002	0.464804	#N/A	FALSE	FALSE	FALSE	ieu-b-103	6	50968925	0.0034	46368	0.9521	HbA1C || id:ieu-b-103	HbA1C	HbA1C || ||	TRUE	igd	TRUE	rs1325033	rs2397021	T	C	G	T	0.00703763	8.5e-09	ASAT	TRUE	reported	Vq07fK	textfile	2	TRUE
rs56094641	A	G	A	G	-0.0707412	-0.0078	0.60161	#N/A	FALSE	FALSE	FALSE	ieu-b-103	16	53816275	0.0034	46368	0.0229298	HbA1C || id:ieu-b-103	HbA1C	HbA1C || ||	TRUE	igd	TRUE	rs56094641	rs8050136	G	A	A	C	0.00724271	1.3e-22	ASAT	TRUE	reported	Vq07fK	textfile	2	TRUE
rs62120394	G	A	G	A	-0.0451519	-0.0001	0.715986	#N/A	FALSE	FALSE	FALSE	ieu-b-103	19	18340910	0.0039	46368	0.986	HbA1C || id:ieu-b-103	HbA1C	HbA1C || ||	TRUE	igd	TRUE	rs62120394	rs8112975	A	G	G	A	0.00787565	7.7e-09	ASAT	TRUE	reported	Vq07fK	textfile	2	TRUE
rs7461961	G	A	G	A	-0.0388744	0.0017	0.462631	#N/A	FALSE	FALSE	FALSE	ieu-b-103	8	77238737	0.0034	46368	0.6175	HbA1C || id:ieu-b-103	HbA1C	HbA1C || ||	TRUE	igd	TRUE	rs7461961	rs10092157	G	A	T	G	0.00713943	4.9e-08	ASAT	TRUE	reported	Vq07fK	textfile	2	TRUE
rs1325033	T	C	T	C	-0.040603	-0.00312171	0.464804	0.464434	FALSE	FALSE	FALSE	ieu-b-107	6	50968152	0.00196915	#N/A	0.11	apolipoprotein A-I || id:ieu-b-107	apolipoprotein A-I	apolipoprotein A-I || ||	TRUE	igd	#N/A	#N/A	#N/A	#N/A	#N/A	#N/A	#N/A	0.00703763	8.5e-09	ASAT	TRUE	reported	Vq07fK	textfile	2	TRUE
rs56094641	A	G	A	G	-0.0707412	0.00894592	0.60161	0.595685	FALSE	FALSE	FALSE	ieu-b-107	16	53806453	0.00198874	#N/A	6.90001e-06	apolipoprotein A-I || id:ieu-b-107	apolipoprotein A-I	apolipoprotein A-I || ||	TRUE	igd	#N/A	#N/A	#N/A	#N/A	#N/A	#N/A	#N/A	0.00724271	1.3e-22	ASAT	TRUE	reported	Vq07fK	textfile	2	TRUE
rs62106258	T	C	T	C	0.0897277	0.00206389	0.951444	0.951474	FALSE	FALSE	FALSE	ieu-b-107	2	417167	0.0045572	#N/A	0.649999	apolipoprotein A-I || id:ieu-b-107	apolipoprotein A-I	apolipoprotein A-I || ||	TRUE	igd	#N/A	#N/A	#N/A	#N/A	#N/A	#N/A	#N/A	0.0163001	2.9e-08	ASAT	TRUE	reported	Vq07fK	textfile	2	TRUE
rs62120394	G	A	G	A	-0.0451519	0.00707701	0.715986	0.708088	FALSE	FALSE	FALSE	ieu-b-107	19	18338709	0.00216452	#N/A	0.00109999	apolipoprotein A-I || id:ieu-b-107	apolipoprotein A-I	apolipoprotein A-I || ||	TRUE	igd	#N/A	#N/A	#N/A	#N/A	#N/A	#N/A	#N/A	0.00787565	7.7e-09	ASAT	TRUE	reported	Vq07fK	textfile	2	TRUE
rs7461961	G	A	G	A	-0.0388744	-0.000864223	0.462631	0.455684	FALSE	FALSE	FALSE	ieu-b-107	8	77222269	0.00198547	#N/A	0.66	apolipoprotein A-I || id:ieu-b-107	apolipoprotein A-I	apolipoprotein A-I || ||	TRUE	igd	#N/A	#N/A	#N/A	#N/A	#N/A	#N/A	#N/A	0.00713943	4.9e-08	ASAT	TRUE	reported	Vq07fK	textfile	2	TRUE
rs1325033	T	C	T	C	-0.040603	0.000218047	0.464804	0.464579	FALSE	FALSE	FALSE	ieu-b-108	6	50968152	0.00208371	#N/A	0.92	apolipoprotein B || id:ieu-b-108	apolipoprotein B	apolipoprotein B || ||	TRUE	igd	#N/A	#N/A	#N/A	#N/A	#N/A	#N/A	#N/A	0.00703763	8.5e-09	ASAT	TRUE	reported	Vq07fK	textfile	2	TRUE
rs56094641	A	G	A	G	-0.0707412	0.0097323	0.60161	0.595558	FALSE	FALSE	FALSE	ieu-b-108	16	53806453	0.00211811	#N/A	4.30002e-06	apolipoprotein B || id:ieu-b-108	apolipoprotein B	apolipoprotein B || ||	TRUE	igd	#N/A	#N/A	#N/A	#N/A	#N/A	#N/A	#N/A	0.00724271	1.3e-22	ASAT	TRUE	reported	Vq07fK	textfile	2	TRUE
rs62106258	T	C	T	C	0.0897277	-0.00903762	0.951444	0.951485	FALSE	FALSE	FALSE	ieu-b-108	2	417167	0.00481694	#N/A	0.061	apolipoprotein B || id:ieu-b-108	apolipoprotein B	apolipoprotein B || ||	TRUE	igd	#N/A	#N/A	#N/A	#N/A	#N/A	#N/A	#N/A	0.0163001	2.9e-08	ASAT	TRUE	reported	Vq07fK	textfile	2	TRUE
rs62120394	G	A	G	A	-0.0451519	-0.0139283	0.715986	0.708132	FALSE	FALSE	FALSE	ieu-b-108	19	18338709	0.00226394	#N/A	7.59994e-10	apolipoprotein B || id:ieu-b-108	apolipoprotein B	apolipoprotein B || ||	TRUE	igd	#N/A	#N/A	#N/A	#N/A	#N/A	#N/A	#N/A	0.00787565	7.7e-09	ASAT	TRUE	reported	Vq07fK	textfile	2	TRUE
rs7461961	G	A	G	A	-0.0388744	0.000405965	0.462631	0.455868	FALSE	FALSE	FALSE	ieu-b-108	8	77222269	0.00210659	#N/A	0.85	apolipoprotein B || id:ieu-b-108	apolipoprotein B	apolipoprotein B || ||	TRUE	igd	#N/A	#N/A	#N/A	#N/A	#N/A	#N/A	#N/A	0.00713943	4.9e-08	ASAT	TRUE	reported	Vq07fK	textfile	2	TRUE
rs1325033	T	C	T	C	-0.040603	-0.113	0.464804	0.4653	FALSE	FALSE	FALSE	ieu-b-38	6	50968152	0.0302	733256	0.000184701	systolic blood pressure || id:ieu-b-38	systolic blood pressure	systolic blood pressure || ||	TRUE	igd	#N/A	#N/A	#N/A	#N/A	#N/A	#N/A	#N/A	0.00703763	8.5e-09	ASAT	TRUE	reported	Vq07fK	textfile	2	TRUE
rs56094641	A	G	A	G	-0.0707412	-0.0237	0.60161	0.5913	FALSE	FALSE	FALSE	ieu-b-38	16	53806453	0.0305	739220	0.4367	systolic blood pressure || id:ieu-b-38	systolic blood pressure	systolic blood pressure || ||	TRUE	igd	#N/A	#N/A	#N/A	#N/A	#N/A	#N/A	#N/A	0.00724271	1.3e-22	ASAT	TRUE	reported	Vq07fK	textfile	2	TRUE
rs62106258	T	C	T	C	0.0897277	0.0001	0.951444	0.9497	FALSE	FALSE	FALSE	ieu-b-38	2	466003	0.074	653450	0.9984	systolic blood pressure || id:ieu-b-38	systolic blood pressure	systolic blood pressure || ||	TRUE	igd	TRUE	rs62106258	rs62104180	C	T	A	G	0.0163001	2.9e-08	ASAT	TRUE	reported	Vq07fK	textfile	2	TRUE
rs62120394	G	A	G	A	-0.0451519	0.0111	0.715986	0.7113	FALSE	FALSE	FALSE	ieu-b-38	19	18338709	0.0333	733694	0.738999	systolic blood pressure || id:ieu-b-38	systolic blood pressure	systolic blood pressure || ||	TRUE	igd	#N/A	#N/A	#N/A	#N/A	#N/A	#N/A	#N/A	0.00787565	7.7e-09	ASAT	TRUE	reported	Vq07fK	textfile	2	TRUE
rs7461961	G	A	G	A	-0.0388744	-0.1901	0.462631	0.4369	FALSE	FALSE	FALSE	ieu-b-38	8	77238737	0.0306	727077	4.97302e-10	systolic blood pressure || id:ieu-b-38	systolic blood pressure	systolic blood pressure || ||	TRUE	igd	TRUE	rs7461961	rs10092157	G	A	T	G	0.00713943	4.9e-08	ASAT	TRUE	reported	Vq07fK	textfile	2	TRUE
rs1325033	T	C	T	C	-0.040603	-0.0633	0.464804	0.4653	FALSE	FALSE	FALSE	ieu-b-39	6	50968152	0.0173	752636	0.000257899	diastolic blood pressure || id:ieu-b-39	diastolic blood pressure	diastolic blood pressure || ||	TRUE	igd	#N/A	#N/A	#N/A	#N/A	#N/A	#N/A	#N/A	0.00703763	8.5e-09	ASAT	TRUE	reported	Vq07fK	textfile	2	TRUE
rs56094641	A	G	A	G	-0.0707412	0.0633	0.60161	0.5916	FALSE	FALSE	FALSE	ieu-b-39	16	53806453	0.0176	751000	0.000335699	diastolic blood pressure || id:ieu-b-39	diastolic blood pressure	diastolic blood pressure || ||	TRUE	igd	#N/A	#N/A	#N/A	#N/A	#N/A	#N/A	#N/A	0.00724271	1.3e-22	ASAT	TRUE	reported	Vq07fK	textfile	2	TRUE
rs62106258	T	C	T	C	0.0897277	-0.0431	0.951444	0.9498	FALSE	FALSE	FALSE	ieu-b-39	2	466003	0.0421	670391	0.3066	diastolic blood pressure || id:ieu-b-39	diastolic blood pressure	diastolic blood pressure || ||	TRUE	igd	TRUE	rs62106258	rs62104180	C	T	A	G	0.0163001	2.9e-08	ASAT	TRUE	reported	Vq07fK	textfile	2	TRUE
rs62120394	G	A	G	A	-0.0451519	-0.0157	0.715986	0.7107	FALSE	FALSE	FALSE	ieu-b-39	19	18338709	0.0192	745327	0.4133	diastolic blood pressure || id:ieu-b-39	diastolic blood pressure	diastolic blood pressure || ||	TRUE	igd	#N/A	#N/A	#N/A	#N/A	#N/A	#N/A	#N/A	0.00787565	7.7e-09	ASAT	TRUE	reported	Vq07fK	textfile	2	TRUE
rs7461961	G	A	G	A	-0.0388744	-0.0818	0.462631	0.4365	FALSE	FALSE	FALSE	ieu-b-39	8	77238737	0.0175	746490	3.11803e-06	diastolic blood pressure || id:ieu-b-39	diastolic blood pressure	diastolic blood pressure || ||	TRUE	igd	TRUE	rs7461961	rs10092157	G	A	T	G	0.00713943	4.9e-08	ASAT	TRUE	reported	Vq07fK	textfile	2	TRUE

## Sheet: VAT
SNP	effect_allele.exposure	other_allele.exposure	effect_allele.outcome	other_allele.outcome	beta.exposure	beta.outcome	eaf.exposure	eaf.outcome	remove	palindromic	ambiguous	id.outcome	chr	pos	se.outcome	samplesize.outcome	pval.outcome	outcome	originalname.outcome	outcome.deprecated	mr_keep.outcome	data_source.outcome	proxy.outcome	target_snp.outcome	proxy_snp.outcome	target_a1.outcome	target_a2.outcome	proxy_a1.outcome	proxy_a2.outcome	se.exposure	pval.exposure	exposure	mr_keep.exposure	pval_origin.exposure	id.exposure	data_source.exposure	action	mr_keep
rs3786897	A	G	A	G	-0.0441002	0.034	0.576904	0.577816	FALSE	FALSE	FALSE	ebi-a-GCST006867	19	33893008	0.0073	62892	3.46497e-06	Type 2 diabetes || id:ebi-a-GCST006867	Type 2 diabetes	Type 2 diabetes || ||	TRUE	igd	#N/A	#N/A	#N/A	#N/A	#N/A	#N/A	#N/A	0.00711094	5.9e-10	VAT	TRUE	reported	5FeMx6	textfile	2	TRUE
rs56094641	A	G	A	G	-0.0458195	-0.1043	0.60161	0.594622	FALSE	FALSE	FALSE	ebi-a-GCST006867	16	53806453	0.0078	62892	3.7627e-41	Type 2 diabetes || id:ebi-a-GCST006867	Type 2 diabetes	Type 2 diabetes || ||	TRUE	igd	#N/A	#N/A	#N/A	#N/A	#N/A	#N/A	#N/A	0.00721603	3.3e-10	VAT	TRUE	reported	5FeMx6	textfile	2	TRUE
rs3786897	A	G	A	G	-0.0441002	0.0063	0.576904	0.59	FALSE	FALSE	FALSE	ebi-a-GCST90002232	19	33893008	0.0017	200622	0.000556596	Fasting glucose || id:ebi-a-GCST90002232	Fasting glucose	Fasting glucose || ||	TRUE	igd	#N/A	#N/A	#N/A	#N/A	#N/A	#N/A	#N/A	0.00711094	5.9e-10	VAT	TRUE	reported	5FeMx6	textfile	2	TRUE
rs56094641	A	G	A	G	-0.0458195	0.0018	0.60161	0.562	FALSE	FALSE	FALSE	ebi-a-GCST90002232	16	53806453	0.0017	200622	0.0520595	Fasting glucose || id:ebi-a-GCST90002232	Fasting glucose	Fasting glucose || ||	TRUE	igd	#N/A	#N/A	#N/A	#N/A	#N/A	#N/A	#N/A	0.00721603	3.3e-10	VAT	TRUE	reported	5FeMx6	textfile	2	TRUE
rs62120394	G	A	G	A	-0.04758	0.0016	0.715986	0.715	FALSE	FALSE	FALSE	ebi-a-GCST90002232	19	18338709	0.002	200622	0.3616	Fasting glucose || id:ebi-a-GCST90002232	Fasting glucose	Fasting glucose || ||	TRUE	igd	#N/A	#N/A	#N/A	#N/A	#N/A	#N/A	#N/A	0.00784383	1.1e-09	VAT	TRUE	reported	5FeMx6	textfile	2	TRUE
rs73221948	G	T	G	T	0.0540925	-0.0054	0.708851	0.756	FALSE	FALSE	FALSE	ebi-a-GCST90002232	8	25464670	0.0037	200622	0.0373302	Fasting glucose || id:ebi-a-GCST90002232	Fasting glucose	Fasting glucose || ||	TRUE	igd	#N/A	#N/A	#N/A	#N/A	#N/A	#N/A	#N/A	0.00808409	2.6e-11	VAT	TRUE	reported	5FeMx6	textfile	2	TRUE
rs3786897	A	G	A	G	-0.0441002	-0.0155	0.576904	0.5897	FALSE	FALSE	FALSE	ieu-a-299	19	33893008	0.0035	185404	7.51502e-06	HDL cholesterol || id:ieu-a-299	HDL cholesterol	HDL cholesterol || ||	TRUE	igd	#N/A	#N/A	#N/A	#N/A	#N/A	#N/A	#N/A	0.00711094	5.9e-10	VAT	TRUE	reported	5FeMx6	textfile	2	TRUE
rs56094641	A	G	A	G	-0.0458195	0.0163	0.60161	0.562	FALSE	FALSE	FALSE	ieu-a-299	16	53806453	0.0049	92732	0.00199301	HDL cholesterol || id:ieu-a-299	HDL cholesterol	HDL cholesterol || ||	TRUE	igd	#N/A	#N/A	#N/A	#N/A	#N/A	#N/A	#N/A	0.00721603	3.3e-10	VAT	TRUE	reported	5FeMx6	textfile	2	TRUE
rs62120394	G	A	G	A	-0.04758	0.0006	0.715986	0.719	FALSE	FALSE	FALSE	ieu-a-299	19	18340910	0.0056	92771	0.5343	HDL cholesterol || id:ieu-a-299	HDL cholesterol	HDL cholesterol || ||	TRUE	igd	TRUE	rs62120394	rs8112975	A	G	G	A	0.00784383	1.1e-09	VAT	TRUE	reported	5FeMx6	textfile	2	TRUE
rs3786897	A	G	A	G	-0.0441002	-0.0064	0.576904	0.5897	FALSE	FALSE	FALSE	ieu-a-300	19	33893008	0.0037	171383	0.1515	LDL cholesterol || id:ieu-a-300	LDL cholesterol	LDL cholesterol || ||	TRUE	igd	#N/A	#N/A	#N/A	#N/A	#N/A	#N/A	#N/A	0.00711094	5.9e-10	VAT	TRUE	reported	5FeMx6	textfile	2	TRUE
rs56094641	A	G	A	G	-0.0458195	0.0013	0.60161	0.562	FALSE	FALSE	FALSE	ieu-a-300	16	53806453	0.0052	83093	0.8266	LDL cholesterol || id:ieu-a-300	LDL cholesterol	LDL cholesterol || ||	TRUE	igd	#N/A	#N/A	#N/A	#N/A	#N/A	#N/A	#N/A	0.00721603	3.3e-10	VAT	TRUE	reported	5FeMx6	textfile	2	TRUE
rs62120394	G	A	G	A	-0.04758	-0.0187	0.715986	0.719	FALSE	FALSE	FALSE	ieu-a-300	19	18340910	0.0061	88385	0.001309	LDL cholesterol || id:ieu-a-300	LDL cholesterol	LDL cholesterol || ||	TRUE	igd	TRUE	rs62120394	rs8112975	A	G	G	A	0.00784383	1.1e-09	VAT	TRUE	reported	5FeMx6	textfile	2	TRUE
rs3786897	A	G	A	G	-0.0441002	-0.01	0.576904	0.5897	FALSE	FALSE	FALSE	ieu-a-301	19	33893008	0.0036	185545	0.01041	Total cholesterol || id:ieu-a-301	Total cholesterol	Total cholesterol || ||	TRUE	igd	#N/A	#N/A	#N/A	#N/A	#N/A	#N/A	#N/A	0.00711094	5.9e-10	VAT	TRUE	reported	5FeMx6	textfile	2	TRUE
rs56094641	A	G	A	G	-0.0458195	0.0067	0.60161	0.562	FALSE	FALSE	FALSE	ieu-a-301	16	53806453	0.0049	92632	0.2039	Total cholesterol || id:ieu-a-301	Total cholesterol	Total cholesterol || ||	TRUE	igd	#N/A	#N/A	#N/A	#N/A	#N/A	#N/A	#N/A	0.00721603	3.3e-10	VAT	TRUE	reported	5FeMx6	textfile	2	TRUE
rs62120394	G	A	G	A	-0.04758	-0.0189	0.715986	0.719	FALSE	FALSE	FALSE	ieu-a-301	19	18340910	0.006	93015	0.00164801	Total cholesterol || id:ieu-a-301	Total cholesterol	Total cholesterol || ||	TRUE	igd	TRUE	rs62120394	rs8112975	A	G	G	A	0.00784383	1.1e-09	VAT	TRUE	reported	5FeMx6	textfile	2	TRUE
rs3786897	A	G	A	G	-0.0441002	0.009	0.576904	0.5897	FALSE	FALSE	FALSE	ieu-a-302	19	33893008	0.0034	176069	0.0245799	Triglycerides || id:ieu-a-302	Triglycerides	Triglycerides || ||	TRUE	igd	#N/A	#N/A	#N/A	#N/A	#N/A	#N/A	#N/A	0.00711094	5.9e-10	VAT	TRUE	reported	5FeMx6	textfile	2	TRUE
rs56094641	A	G	A	G	-0.0458195	-0.0192	0.60161	0.562	FALSE	FALSE	FALSE	ieu-a-302	16	53806453	0.0047	86732	0.000129	Triglycerides || id:ieu-a-302	Triglycerides	Triglycerides || ||	TRUE	igd	#N/A	#N/A	#N/A	#N/A	#N/A	#N/A	#N/A	0.00721603	3.3e-10	VAT	TRUE	reported	5FeMx6	textfile	2	TRUE
rs62120394	G	A	G	A	-0.04758	-0.0047	0.715986	0.719	FALSE	FALSE	FALSE	ieu-a-302	19	18340910	0.0056	89433	0.6497	Triglycerides || id:ieu-a-302	Triglycerides	Triglycerides || ||	TRUE	igd	TRUE	rs62120394	rs8112975	A	G	G	A	0.00784383	1.1e-09	VAT	TRUE	reported	5FeMx6	textfile	2	TRUE
rs3786897	A	G	A	G	-0.0441002	-0.0005	0.576904	#N/A	FALSE	FALSE	FALSE	ieu-b-103	19	33893008	0.0035	46368	0.8815	HbA1C || id:ieu-b-103	HbA1C	HbA1C || ||	TRUE	igd	#N/A	#N/A	#N/A	#N/A	#N/A	#N/A	#N/A	0.00711094	5.9e-10	VAT	TRUE	reported	5FeMx6	textfile	2	TRUE
rs56094641	A	G	A	G	-0.0458195	-0.0078	0.60161	#N/A	FALSE	FALSE	FALSE	ieu-b-103	16	53816275	0.0034	46368	0.0229298	HbA1C || id:ieu-b-103	HbA1C	HbA1C || ||	TRUE	igd	TRUE	rs56094641	rs8050136	G	A	A	C	0.00721603	3.3e-10	VAT	TRUE	reported	5FeMx6	textfile	2	TRUE
rs62120394	G	A	G	A	-0.04758	-0.0001	0.715986	#N/A	FALSE	FALSE	FALSE	ieu-b-103	19	18340910	0.0039	46368	0.986	HbA1C || id:ieu-b-103	HbA1C	HbA1C || ||	TRUE	igd	TRUE	rs62120394	rs8112975	A	G	G	A	0.00784383	1.1e-09	VAT	TRUE	reported	5FeMx6	textfile	2	TRUE
rs3786897	A	G	A	G	-0.0441002	-0.0199961	0.576904	0.576477	FALSE	FALSE	FALSE	ieu-b-107	19	33893008	0.00198619	#N/A	7.70016e-24	apolipoprotein A-I || id:ieu-b-107	apolipoprotein A-I	apolipoprotein A-I || ||	TRUE	igd	#N/A	#N/A	#N/A	#N/A	#N/A	#N/A	#N/A	0.00711094	5.9e-10	VAT	TRUE	reported	5FeMx6	textfile	2	TRUE
rs56094641	A	G	A	G	-0.0458195	0.00894592	0.60161	0.595685	FALSE	FALSE	FALSE	ieu-b-107	16	53806453	0.00198874	#N/A	6.90001e-06	apolipoprotein A-I || id:ieu-b-107	apolipoprotein A-I	apolipoprotein A-I || ||	TRUE	igd	#N/A	#N/A	#N/A	#N/A	#N/A	#N/A	#N/A	0.00721603	3.3e-10	VAT	TRUE	reported	5FeMx6	textfile	2	TRUE
rs62120394	G	A	G	A	-0.04758	0.00707701	0.715986	0.708088	FALSE	FALSE	FALSE	ieu-b-107	19	18338709	0.00216452	#N/A	0.00109999	apolipoprotein A-I || id:ieu-b-107	apolipoprotein A-I	apolipoprotein A-I || ||	TRUE	igd	#N/A	#N/A	#N/A	#N/A	#N/A	#N/A	#N/A	0.00784383	1.1e-09	VAT	TRUE	reported	5FeMx6	textfile	2	TRUE
rs73221948	G	T	G	T	0.0540925	0.012283	0.708851	0.709215	FALSE	FALSE	FALSE	ieu-b-107	8	25464670	0.0022466	#N/A	4.60002e-08	apolipoprotein A-I || id:ieu-b-107	apolipoprotein A-I	apolipoprotein A-I || ||	TRUE	igd	#N/A	#N/A	#N/A	#N/A	#N/A	#N/A	#N/A	0.00808409	2.6e-11	VAT	TRUE	reported	5FeMx6	textfile	2	TRUE
rs3786897	A	G	A	G	-0.0441002	-0.000772532	0.576904	0.576275	FALSE	FALSE	FALSE	ieu-b-108	19	33893008	0.00207739	#N/A	0.709999	apolipoprotein B || id:ieu-b-108	apolipoprotein B	apolipoprotein B || ||	TRUE	igd	#N/A	#N/A	#N/A	#N/A	#N/A	#N/A	#N/A	0.00711094	5.9e-10	VAT	TRUE	reported	5FeMx6	textfile	2	TRUE
rs56094641	A	G	A	G	-0.0458195	0.0097323	0.60161	0.595558	FALSE	FALSE	FALSE	ieu-b-108	16	53806453	0.00211811	#N/A	4.30002e-06	apolipoprotein B || id:ieu-b-108	apolipoprotein B	apolipoprotein B || ||	TRUE	igd	#N/A	#N/A	#N/A	#N/A	#N/A	#N/A	#N/A	0.00721603	3.3e-10	VAT	TRUE	reported	5FeMx6	textfile	2	TRUE
rs62120394	G	A	G	A	-0.04758	-0.0139283	0.715986	0.708132	FALSE	FALSE	FALSE	ieu-b-108	19	18338709	0.00226394	#N/A	7.59994e-10	apolipoprotein B || id:ieu-b-108	apolipoprotein B	apolipoprotein B || ||	TRUE	igd	#N/A	#N/A	#N/A	#N/A	#N/A	#N/A	#N/A	0.00784383	1.1e-09	VAT	TRUE	reported	5FeMx6	textfile	2	TRUE
rs73221948	G	T	G	T	0.0540925	-0.00179755	0.708851	0.709303	FALSE	FALSE	FALSE	ieu-b-108	8	25464670	0.00238419	#N/A	0.450001	apolipoprotein B || id:ieu-b-108	apolipoprotein B	apolipoprotein B || ||	TRUE	igd	#N/A	#N/A	#N/A	#N/A	#N/A	#N/A	#N/A	0.00808409	2.6e-11	VAT	TRUE	reported	5FeMx6	textfile	2	TRUE
rs3786897	A	G	A	G	-0.0441002	0.0598	0.576904	0.5772	FALSE	FALSE	FALSE	ieu-b-38	19	33893008	0.0306	728493	0.0509495	systolic blood pressure || id:ieu-b-38	systolic blood pressure	systolic blood pressure || ||	TRUE	igd	#N/A	#N/A	#N/A	#N/A	#N/A	#N/A	#N/A	0.00711094	5.9e-10	VAT	TRUE	reported	5FeMx6	textfile	2	TRUE
rs56094641	A	G	A	G	-0.0458195	-0.0237	0.60161	0.5913	FALSE	FALSE	FALSE	ieu-b-38	16	53806453	0.0305	739220	0.4367	systolic blood pressure || id:ieu-b-38	systolic blood pressure	systolic blood pressure || ||	TRUE	igd	#N/A	#N/A	#N/A	#N/A	#N/A	#N/A	#N/A	0.00721603	3.3e-10	VAT	TRUE	reported	5FeMx6	textfile	2	TRUE
rs62120394	G	A	G	A	-0.04758	0.0111	0.715986	0.7113	FALSE	FALSE	FALSE	ieu-b-38	19	18338709	0.0333	733694	0.738999	systolic blood pressure || id:ieu-b-38	systolic blood pressure	systolic blood pressure || ||	TRUE	igd	#N/A	#N/A	#N/A	#N/A	#N/A	#N/A	#N/A	0.00784383	1.1e-09	VAT	TRUE	reported	5FeMx6	textfile	2	TRUE
rs3786897	A	G	A	G	-0.0441002	0.0341	0.576904	0.577	FALSE	FALSE	FALSE	ieu-b-39	19	33893008	0.0177	740107	0.0536698	diastolic blood pressure || id:ieu-b-39	diastolic blood pressure	diastolic blood pressure || ||	TRUE	igd	#N/A	#N/A	#N/A	#N/A	#N/A	#N/A	#N/A	0.00711094	5.9e-10	VAT	TRUE	reported	5FeMx6	textfile	2	TRUE
rs56094641	A	G	A	G	-0.0458195	0.0633	0.60161	0.5916	FALSE	FALSE	FALSE	ieu-b-39	16	53806453	0.0176	751000	0.000335699	diastolic blood pressure || id:ieu-b-39	diastolic blood pressure	diastolic blood pressure || ||	TRUE	igd	#N/A	#N/A	#N/A	#N/A	#N/A	#N/A	#N/A	0.00721603	3.3e-10	VAT	TRUE	reported	5FeMx6	textfile	2	TRUE
rs62120394	G	A	G	A	-0.04758	-0.0157	0.715986	0.7107	FALSE	FALSE	FALSE	ieu-b-39	19	18338709	0.0192	745327	0.4133	diastolic blood pressure || id:ieu-b-39	diastolic blood pressure	diastolic blood pressure || ||	TRUE	igd	#N/A	#N/A	#N/A	#N/A	#N/A	#N/A	#N/A	0.00784383	1.1e-09	VAT	TRUE	reported	5FeMx6	textfile	2	TRUE

## Sheet: GFAT
SNP	effect_allele.exposure	other_allele.exposure	effect_allele.outcome	other_allele.outcome	beta.exposure	beta.outcome	eaf.exposure	eaf.outcome	remove	palindromic	ambiguous	id.outcome	chr	pos	se.outcome	samplesize.outcome	pval.outcome	outcome	originalname.outcome	outcome.deprecated	mr_keep.outcome	data_source.outcome	proxy.outcome	target_snp.outcome	proxy_snp.outcome	target_a1.outcome	target_a2.outcome	proxy_a1.outcome	proxy_a2.outcome	se.exposure	pval.exposure	exposure	mr_keep.exposure	pval_origin.exposure	id.exposure	data_source.exposure	action	mr_keep
rs1074742	A	G	A	G	0.0408323	0.0053	0.400569	0.395895	FALSE	FALSE	FALSE	ebi-a-GCST006867	11	95840436	0.008	62892	0.5044	Type 2 diabetes || id:ebi-a-GCST006867	Type 2 diabetes	Type 2 diabetes || ||	TRUE	igd	#N/A	#N/A	#N/A	#N/A	#N/A	#N/A	#N/A	0.00713407	1.4e-08	GFAT	TRUE	reported	c7KGlu	textfile	2	TRUE
rs1325033	T	C	T	C	-0.0407347	-0.0332	0.464804	0.464871	FALSE	FALSE	FALSE	ebi-a-GCST006867	6	50968152	0.0077	62892	1.70298e-05	Type 2 diabetes || id:ebi-a-GCST006867	Type 2 diabetes	Type 2 diabetes || ||	TRUE	igd	#N/A	#N/A	#N/A	#N/A	#N/A	#N/A	#N/A	0.00700127	7.5e-09	GFAT	TRUE	reported	c7KGlu	textfile	2	TRUE
rs141958096	C	T	C	T	-0.144921	0.0796	0.982282	0.981453	FALSE	FALSE	FALSE	ebi-a-GCST006867	6	35504030	0.0295	62892	0.00702894	Type 2 diabetes || id:ebi-a-GCST006867	Type 2 diabetes	Type 2 diabetes || ||	TRUE	igd	#N/A	#N/A	#N/A	#N/A	#N/A	#N/A	#N/A	0.0266633	3.3e-08	GFAT	TRUE	reported	c7KGlu	textfile	2	TRUE
rs16885714	A	G	A	G	0.065571	-0.0589	0.902122	0.90351	FALSE	FALSE	FALSE	ebi-a-GCST006867	5	55841824	0.012	62892	9.46695e-07	Type 2 diabetes || id:ebi-a-GCST006867	Type 2 diabetes	Type 2 diabetes || ||	TRUE	igd	#N/A	#N/A	#N/A	#N/A	#N/A	#N/A	#N/A	0.0119248	3.7e-08	GFAT	TRUE	reported	c7KGlu	textfile	2	TRUE
rs2820468	A	G	A	G	0.0477298	-0.0407	0.34058	0.341128	FALSE	FALSE	FALSE	ebi-a-GCST006867	1	219673705	0.0077	62892	1.12899e-07	Type 2 diabetes || id:ebi-a-GCST006867	Type 2 diabetes	Type 2 diabetes || ||	TRUE	igd	#N/A	#N/A	#N/A	#N/A	#N/A	#N/A	#N/A	0.00740741	1.1e-10	GFAT	TRUE	reported	c7KGlu	textfile	2	TRUE
rs2972147	T	C	T	C	0.0479449	-0.0908	0.349757	0.355283	FALSE	FALSE	FALSE	ebi-a-GCST006867	2	227099854	0.0075	62892	4.78961e-34	Type 2 diabetes || id:ebi-a-GCST006867	Type 2 diabetes	Type 2 diabetes || ||	TRUE	igd	#N/A	#N/A	#N/A	#N/A	#N/A	#N/A	#N/A	0.00731476	4.5e-11	GFAT	TRUE	reported	c7KGlu	textfile	2	TRUE
rs355906	G	A	G	A	-0.0410854	0.0434	0.556501	0.561019	FALSE	FALSE	FALSE	ebi-a-GCST006867	2	165642448	0.0078	62892	3.02301e-08	Type 2 diabetes || id:ebi-a-GCST006867	Type 2 diabetes	Type 2 diabetes || ||	TRUE	igd	#N/A	#N/A	#N/A	#N/A	#N/A	#N/A	#N/A	0.00713235	6.3e-09	GFAT	TRUE	reported	c7KGlu	textfile	2	TRUE
rs487060	C	T	C	T	-0.0419332	0.0436	0.530489	0.522762	FALSE	FALSE	FALSE	ebi-a-GCST006867	6	160774459	0.0071	62892	1.02799e-09	Type 2 diabetes || id:ebi-a-GCST006867	Type 2 diabetes	Type 2 diabetes || ||	TRUE	igd	#N/A	#N/A	#N/A	#N/A	#N/A	#N/A	#N/A	0.00701794	9.1e-10	GFAT	TRUE	reported	c7KGlu	textfile	2	TRUE
rs56094641	A	G	A	G	-0.05177	-0.1043	0.60161	0.594622	FALSE	FALSE	FALSE	ebi-a-GCST006867	16	53806453	0.0078	62892	3.7627e-41	Type 2 diabetes || id:ebi-a-GCST006867	Type 2 diabetes	Type 2 diabetes || ||	TRUE	igd	#N/A	#N/A	#N/A	#N/A	#N/A	#N/A	#N/A	0.00721298	1.2e-12	GFAT	TRUE	reported	c7KGlu	textfile	2	TRUE
rs7133378	G	A	G	A	-0.0534338	0.0284	0.680039	0.681248	FALSE	FALSE	FALSE	ebi-a-GCST006867	12	124409502	0.0078	62892	0.000285503	Type 2 diabetes || id:ebi-a-GCST006867	Type 2 diabetes	Type 2 diabetes || ||	TRUE	igd	#N/A	#N/A	#N/A	#N/A	#N/A	#N/A	#N/A	0.00753077	7.3e-13	GFAT	TRUE	reported	c7KGlu	textfile	2	TRUE
rs825453	A	T	A	T	0.0557485	-0.0489	0.39422	0.39298	FALSE	TRUE	FALSE	ebi-a-GCST006867	12	124508758	0.0081	62892	1.323e-09	Type 2 diabetes || id:ebi-a-GCST006867	Type 2 diabetes	Type 2 diabetes || ||	TRUE	igd	#N/A	#N/A	#N/A	#N/A	#N/A	#N/A	#N/A	0.00720593	1.2e-14	GFAT	TRUE	reported	c7KGlu	textfile	2	TRUE
rs9379833	C	A	C	A	0.045207	0.0115	0.727742	0.734577	FALSE	FALSE	FALSE	ebi-a-GCST006867	6	26207175	0.0089	62892	0.1933	Type 2 diabetes || id:ebi-a-GCST006867	Type 2 diabetes	Type 2 diabetes || ||	TRUE	igd	#N/A	#N/A	#N/A	#N/A	#N/A	#N/A	#N/A	0.007951	4.5e-09	GFAT	TRUE	reported	c7KGlu	textfile	2	TRUE
rs1074742	A	G	A	G	0.0408323	0.0039	0.400569	0.379	FALSE	FALSE	FALSE	ebi-a-GCST90002232	11	95840436	0.0018	200622	0.0373302	Fasting glucose || id:ebi-a-GCST90002232	Fasting glucose	Fasting glucose || ||	TRUE	igd	#N/A	#N/A	#N/A	#N/A	#N/A	#N/A	#N/A	0.00713407	1.4e-08	GFAT	TRUE	reported	c7KGlu	textfile	2	TRUE
rs115250958	C	A	C	A	-0.0681093	0.0014	0.885698	0.921	FALSE	FALSE	FALSE	ebi-a-GCST90002232	6	32509842	0.0052	200622	0.749899	Fasting glucose || id:ebi-a-GCST90002232	Fasting glucose	Fasting glucose || ||	TRUE	igd	#N/A	#N/A	#N/A	#N/A	#N/A	#N/A	#N/A	0.0120899	2.5e-08	GFAT	TRUE	reported	c7KGlu	textfile	2	TRUE
rs1325033	T	C	T	C	-0.0407347	-0.0022	0.464804	0.475	FALSE	FALSE	FALSE	ebi-a-GCST90002232	6	50968152	0.0016	200622	0.0941998	Fasting glucose || id:ebi-a-GCST90002232	Fasting glucose	Fasting glucose || ||	TRUE	igd	#N/A	#N/A	#N/A	#N/A	#N/A	#N/A	#N/A	0.00700127	7.5e-09	GFAT	TRUE	reported	c7KGlu	textfile	2	TRUE
rs138756410	T	C	T	C	-0.171925	-0.0033	0.985721	0.975	FALSE	FALSE	FALSE	ebi-a-GCST90002232	12	124344710	0.0078	200622	0.3671	Fasting glucose || id:ebi-a-GCST90002232	Fasting glucose	Fasting glucose || ||	TRUE	igd	#N/A	#N/A	#N/A	#N/A	#N/A	#N/A	#N/A	0.0309583	3e-08	GFAT	TRUE	reported	c7KGlu	textfile	2	TRUE
rs141958096	C	T	C	T	-0.144921	-0.0024	0.982282	0.983	FALSE	FALSE	FALSE	ebi-a-GCST90002232	6	35504030	0.0069	200622	0.5962	Fasting glucose || id:ebi-a-GCST90002232	Fasting glucose	Fasting glucose || ||	TRUE	igd	#N/A	#N/A	#N/A	#N/A	#N/A	#N/A	#N/A	0.0266633	3.3e-08	GFAT	TRUE	reported	c7KGlu	textfile	2	TRUE
rs147730268	G	T	G	T	0.0690469	-0.0158	0.913407	0.918	FALSE	FALSE	FALSE	ebi-a-GCST90002232	12	123024476	0.0038	200622	6.02795e-05	Fasting glucose || id:ebi-a-GCST90002232	Fasting glucose	Fasting glucose || ||	TRUE	igd	#N/A	#N/A	#N/A	#N/A	#N/A	#N/A	#N/A	0.0127871	2.9e-08	GFAT	TRUE	reported	c7KGlu	textfile	2	TRUE
rs16885714	A	G	A	G	0.065571	-0.0021	0.902122	0.89	FALSE	FALSE	FALSE	ebi-a-GCST90002232	5	55841824	0.003	200622	0.8899	Fasting glucose || id:ebi-a-GCST90002232	Fasting glucose	Fasting glucose || ||	TRUE	igd	#N/A	#N/A	#N/A	#N/A	#N/A	#N/A	#N/A	0.0119248	3.7e-08	GFAT	TRUE	reported	c7KGlu	textfile	2	TRUE
rs2820468	A	G	A	G	0.0477298	-0.0055	0.34058	0.303	FALSE	FALSE	FALSE	ebi-a-GCST90002232	1	219673705	0.0017	200622	0.000475499	Fasting glucose || id:ebi-a-GCST90002232	Fasting glucose	Fasting glucose || ||	TRUE	igd	#N/A	#N/A	#N/A	#N/A	#N/A	#N/A	#N/A	0.00740741	1.1e-10	GFAT	TRUE	reported	c7KGlu	textfile	2	TRUE
rs2972147	T	C	T	C	0.0479449	-0.0072	0.349757	0.379	FALSE	FALSE	FALSE	ebi-a-GCST90002232	2	227099854	0.0017	200622	5.25799e-06	Fasting glucose || id:ebi-a-GCST90002232	Fasting glucose	Fasting glucose || ||	TRUE	igd	#N/A	#N/A	#N/A	#N/A	#N/A	#N/A	#N/A	0.00731476	4.5e-11	GFAT	TRUE	reported	c7KGlu	textfile	2	TRUE
rs355906	G	A	G	A	-0.0410854	0.0026	0.556501	0.524	FALSE	FALSE	FALSE	ebi-a-GCST90002232	2	165642448	0.0016	200622	0.02913	Fasting glucose || id:ebi-a-GCST90002232	Fasting glucose	Fasting glucose || ||	TRUE	igd	#N/A	#N/A	#N/A	#N/A	#N/A	#N/A	#N/A	0.00713235	6.3e-09	GFAT	TRUE	reported	c7KGlu	textfile	2	TRUE
rs4711750	T	A	T	A	0.0540581	0.0024	0.500128	0.529	FALSE	TRUE	TRUE	ebi-a-GCST90002232	6	43757082	0.0017	200622	0.1507	Fasting glucose || id:ebi-a-GCST90002232	Fasting glucose	Fasting glucose || ||	TRUE	igd	#N/A	#N/A	#N/A	#N/A	#N/A	#N/A	#N/A	0.00700055	5.8e-15	GFAT	TRUE	reported	c7KGlu	textfile	2	FALSE
rs4765159	A	G	A	G	0.146031	-0.0111	0.0179389	0.009	FALSE	FALSE	FALSE	ebi-a-GCST90002232	12	125092343	0.0071	200622	0.1244	Fasting glucose || id:ebi-a-GCST90002232	Fasting glucose	Fasting glucose || ||	TRUE	igd	#N/A	#N/A	#N/A	#N/A	#N/A	#N/A	#N/A	0.027361	3.5e-08	GFAT	TRUE	reported	c7KGlu	textfile	2	TRUE
rs487060	C	T	C	T	-0.0419332	0.0044	0.530489	0.514	FALSE	FALSE	FALSE	ebi-a-GCST90002232	6	160774459	0.0017	200622	0.0168101	Fasting glucose || id:ebi-a-GCST90002232	Fasting glucose	Fasting glucose || ||	TRUE	igd	#N/A	#N/A	#N/A	#N/A	#N/A	#N/A	#N/A	0.00701794	9.1e-10	GFAT	TRUE	reported	c7KGlu	textfile	2	TRUE
rs56094641	A	G	A	G	-0.05177	0.0018	0.60161	0.562	FALSE	FALSE	FALSE	ebi-a-GCST90002232	16	53806453	0.0017	200622	0.0520595	Fasting glucose || id:ebi-a-GCST90002232	Fasting glucose	Fasting glucose || ||	TRUE	igd	#N/A	#N/A	#N/A	#N/A	#N/A	#N/A	#N/A	0.00721298	1.2e-12	GFAT	TRUE	reported	c7KGlu	textfile	2	TRUE
rs6001008	G	A	G	A	-0.0464171	0.0025	0.568847	0.579	FALSE	FALSE	FALSE	ebi-a-GCST90002232	22	38505347	0.002	200622	0.0855008	Fasting glucose || id:ebi-a-GCST90002232	Fasting glucose	Fasting glucose || ||	TRUE	igd	#N/A	#N/A	#N/A	#N/A	#N/A	#N/A	#N/A	0.00730167	1.9e-10	GFAT	TRUE	reported	c7KGlu	textfile	2	TRUE
rs7133378	G	A	G	A	-0.0534338	0.0046	0.680039	0.661	FALSE	FALSE	FALSE	ebi-a-GCST90002232	12	124409502	0.0018	200622	0.0198802	Fasting glucose || id:ebi-a-GCST90002232	Fasting glucose	Fasting glucose || ||	TRUE	igd	#N/A	#N/A	#N/A	#N/A	#N/A	#N/A	#N/A	0.00753077	7.3e-13	GFAT	TRUE	reported	c7KGlu	textfile	2	TRUE
rs72959041	G	A	G	A	0.0942524	-0.0018	0.952632	0.958	FALSE	FALSE	FALSE	ebi-a-GCST90002232	6	127454893	0.0044	200622	0.671301	Fasting glucose || id:ebi-a-GCST90002232	Fasting glucose	Fasting glucose || ||	TRUE	igd	#N/A	#N/A	#N/A	#N/A	#N/A	#N/A	#N/A	0.0166843	1.9e-08	GFAT	TRUE	reported	c7KGlu	textfile	2	TRUE
rs78058190	G	A	G	A	0.107744	-0.0081	0.950467	0.946	FALSE	FALSE	FALSE	ebi-a-GCST90002232	2	219699999	0.0076	200622	0.2777	Fasting glucose || id:ebi-a-GCST90002232	Fasting glucose	Fasting glucose || ||	TRUE	igd	#N/A	#N/A	#N/A	#N/A	#N/A	#N/A	#N/A	0.0183362	1.3e-09	GFAT	TRUE	reported	c7KGlu	textfile	2	TRUE
rs79818747	A	G	A	G	-0.434354	-0.0501	0.996512	0.999	FALSE	FALSE	FALSE	ebi-a-GCST90002232	20	3139717	0.0501	200622	0.2565	Fasting glucose || id:ebi-a-GCST90002232	Fasting glucose	Fasting glucose || ||	TRUE	igd	#N/A	#N/A	#N/A	#N/A	#N/A	#N/A	#N/A	0.0700114	9.7e-10	GFAT	TRUE	reported	c7KGlu	textfile	2	TRUE
rs825453	A	T	A	T	0.0557485	-0.0005	0.39422	0.42	FALSE	TRUE	TRUE	ebi-a-GCST90002232	12	124508758	0.0018	200622	0.756599	Fasting glucose || id:ebi-a-GCST90002232	Fasting glucose	Fasting glucose || ||	TRUE	igd	#N/A	#N/A	#N/A	#N/A	#N/A	#N/A	#N/A	0.00720593	1.2e-14	GFAT	TRUE	reported	c7KGlu	textfile	2	FALSE
rs9265830	A	G	A	G	0.0432746	0.0016	0.321244	0.274	FALSE	FALSE	FALSE	ebi-a-GCST90002232	6	31311376	0.0029	200622	0.5963	Fasting glucose || id:ebi-a-GCST90002232	Fasting glucose	Fasting glucose || ||	TRUE	igd	#N/A	#N/A	#N/A	#N/A	#N/A	#N/A	#N/A	0.00759281	2.4e-08	GFAT	TRUE	reported	c7KGlu	textfile	2	TRUE
rs9379833	C	A	C	A	0.045207	0.0032	0.727742	0.715	FALSE	FALSE	FALSE	ebi-a-GCST90002232	6	26207175	0.002	200622	0.3366	Fasting glucose || id:ebi-a-GCST90002232	Fasting glucose	Fasting glucose || ||	TRUE	igd	#N/A	#N/A	#N/A	#N/A	#N/A	#N/A	#N/A	0.007951	4.5e-09	GFAT	TRUE	reported	c7KGlu	textfile	2	TRUE
rs1074742	A	G	A	G	0.0408323	-0.0014	0.400569	0.3786	FALSE	FALSE	FALSE	ieu-a-299	11	95840436	0.0048	94311	0.676901	HDL cholesterol || id:ieu-a-299	HDL cholesterol	HDL cholesterol || ||	TRUE	igd	#N/A	#N/A	#N/A	#N/A	#N/A	#N/A	#N/A	0.00713407	1.4e-08	GFAT	TRUE	reported	c7KGlu	textfile	2	TRUE
rs1325033	T	C	T	C	-0.0407347	-0.0058	0.464804	0.4749	FALSE	FALSE	FALSE	ieu-a-299	6	50968152	0.0048	92794	0.2711	HDL cholesterol || id:ieu-a-299	HDL cholesterol	HDL cholesterol || ||	TRUE	igd	#N/A	#N/A	#N/A	#N/A	#N/A	#N/A	#N/A	0.00700127	7.5e-09	GFAT	TRUE	reported	c7KGlu	textfile	2	TRUE
rs16885714	A	G	A	G	0.065571	0.0202	0.902122	0.8905	FALSE	FALSE	FALSE	ieu-a-299	5	55841824	0.006	184860	0.00539796	HDL cholesterol || id:ieu-a-299	HDL cholesterol	HDL cholesterol || ||	TRUE	igd	#N/A	#N/A	#N/A	#N/A	#N/A	#N/A	#N/A	0.0119248	3.7e-08	GFAT	TRUE	reported	c7KGlu	textfile	2	TRUE
rs2820468	A	G	A	G	0.0477298	0.0123	0.34058	0.3034	FALSE	FALSE	FALSE	ieu-a-299	1	219673705	0.0036	187089	0.00211602	HDL cholesterol || id:ieu-a-299	HDL cholesterol	HDL cholesterol || ||	TRUE	igd	#N/A	#N/A	#N/A	#N/A	#N/A	#N/A	#N/A	0.00740741	1.1e-10	GFAT	TRUE	reported	c7KGlu	textfile	2	TRUE
rs2972147	T	C	T	C	0.0479449	0.0313	0.349757	0.3786	FALSE	FALSE	FALSE	ieu-a-299	2	227099854	0.0035	187078	9.75439e-17	HDL cholesterol || id:ieu-a-299	HDL cholesterol	HDL cholesterol || ||	TRUE	igd	#N/A	#N/A	#N/A	#N/A	#N/A	#N/A	#N/A	0.00731476	4.5e-11	GFAT	TRUE	reported	c7KGlu	textfile	2	TRUE
rs355906	G	A	G	A	-0.0410854	-0.0272	0.556501	0.5237	FALSE	FALSE	FALSE	ieu-a-299	2	165642448	0.0049	92769	1.907e-07	HDL cholesterol || id:ieu-a-299	HDL cholesterol	HDL cholesterol || ||	TRUE	igd	#N/A	#N/A	#N/A	#N/A	#N/A	#N/A	#N/A	0.00713235	6.3e-09	GFAT	TRUE	reported	c7KGlu	textfile	2	TRUE
rs4711750	T	A	T	A	0.0540581	-0.023	0.500128	0.529	FALSE	TRUE	TRUE	ieu-a-299	6	43757082	0.005	84777	2.374e-05	HDL cholesterol || id:ieu-a-299	HDL cholesterol	HDL cholesterol || ||	TRUE	igd	#N/A	#N/A	#N/A	#N/A	#N/A	#N/A	#N/A	0.00700055	5.8e-15	GFAT	TRUE	reported	c7KGlu	textfile	2	FALSE
rs4765159	A	G	A	G	0.146031	0.0281	0.0179389	0.009235	FALSE	FALSE	FALSE	ieu-a-299	12	125092343	0.0245	77386	0.0767503	HDL cholesterol || id:ieu-a-299	HDL cholesterol	HDL cholesterol || ||	TRUE	igd	#N/A	#N/A	#N/A	#N/A	#N/A	#N/A	#N/A	0.027361	3.5e-08	GFAT	TRUE	reported	c7KGlu	textfile	2	TRUE
rs487060	C	T	C	T	-0.0419332	-0.0019	0.530489	0.5145	FALSE	FALSE	FALSE	ieu-a-299	6	160774459	0.0034	183802	0.6134	HDL cholesterol || id:ieu-a-299	HDL cholesterol	HDL cholesterol || ||	TRUE	igd	#N/A	#N/A	#N/A	#N/A	#N/A	#N/A	#N/A	0.00701794	9.1e-10	GFAT	TRUE	reported	c7KGlu	textfile	2	TRUE
rs56094641	A	G	A	G	-0.05177	0.0163	0.60161	0.562	FALSE	FALSE	FALSE	ieu-a-299	16	53806453	0.0049	92732	0.00199301	HDL cholesterol || id:ieu-a-299	HDL cholesterol	HDL cholesterol || ||	TRUE	igd	#N/A	#N/A	#N/A	#N/A	#N/A	#N/A	#N/A	0.00721298	1.2e-12	GFAT	TRUE	reported	c7KGlu	textfile	2	TRUE
rs7133378	G	A	G	A	-0.0534338	-0.0286	0.680039	0.6609	FALSE	FALSE	FALSE	ieu-a-299	12	124409502	0.0037	184237	1.92619e-13	HDL cholesterol || id:ieu-a-299	HDL cholesterol	HDL cholesterol || ||	TRUE	igd	#N/A	#N/A	#N/A	#N/A	#N/A	#N/A	#N/A	0.00753077	7.3e-13	GFAT	TRUE	reported	c7KGlu	textfile	2	TRUE
rs72959041	G	A	G	A	0.0942524	0.0376	0.952632	0.95778	FALSE	FALSE	FALSE	ieu-a-299	6	127454893	0.0102	87273	0.000635199	HDL cholesterol || id:ieu-a-299	HDL cholesterol	HDL cholesterol || ||	TRUE	igd	#N/A	#N/A	#N/A	#N/A	#N/A	#N/A	#N/A	0.0166843	1.9e-08	GFAT	TRUE	reported	c7KGlu	textfile	2	TRUE
rs825453	A	T	A	T	0.0557485	0.0307	0.39422	#N/A	FALSE	TRUE	TRUE	ieu-a-299	12	124508758	0.005	94311	7.77392e-09	HDL cholesterol || id:ieu-a-299	HDL cholesterol	HDL cholesterol || ||	TRUE	igd	#N/A	#N/A	#N/A	#N/A	#N/A	#N/A	#N/A	0.00720593	1.2e-14	GFAT	TRUE	reported	c7KGlu	textfile	2	FALSE
rs9379833	C	A	C	A	0.045207	-0.017	0.727742	0.7032	FALSE	FALSE	FALSE	ieu-a-299	6	26239404	0.0038	187061	4.08696e-06	HDL cholesterol || id:ieu-a-299	HDL cholesterol	HDL cholesterol || ||	TRUE	igd	TRUE	rs9379833	rs9358913	A	C	G	A	0.007951	4.5e-09	GFAT	TRUE	reported	c7KGlu	textfile	2	TRUE
rs1074742	A	G	A	G	0.0408323	0.0055	0.400569	0.3786	FALSE	FALSE	FALSE	ieu-a-300	11	95840436	0.0053	89888	0.3378	LDL cholesterol || id:ieu-a-300	LDL cholesterol	LDL cholesterol || ||	TRUE	igd	#N/A	#N/A	#N/A	#N/A	#N/A	#N/A	#N/A	0.00713407	1.4e-08	GFAT	TRUE	reported	c7KGlu	textfile	2	TRUE
rs1325033	T	C	T	C	-0.0407347	0.0072	0.464804	0.4749	FALSE	FALSE	FALSE	ieu-a-300	6	50968152	0.0051	83144	0.1658	LDL cholesterol || id:ieu-a-300	LDL cholesterol	LDL cholesterol || ||	TRUE	igd	#N/A	#N/A	#N/A	#N/A	#N/A	#N/A	#N/A	0.00700127	7.5e-09	GFAT	TRUE	reported	c7KGlu	textfile	2	TRUE
rs16885714	A	G	A	G	0.065571	-0.0228	0.902122	0.8905	FALSE	FALSE	FALSE	ieu-a-300	5	55841824	0.0065	170804	0.00163399	LDL cholesterol || id:ieu-a-300	LDL cholesterol	LDL cholesterol || ||	TRUE	igd	#N/A	#N/A	#N/A	#N/A	#N/A	#N/A	#N/A	0.0119248	3.7e-08	GFAT	TRUE	reported	c7KGlu	textfile	2	TRUE
rs2820468	A	G	A	G	0.0477298	-0.0096	0.34058	0.3034	FALSE	FALSE	FALSE	ieu-a-300	1	219673705	0.0039	173016	0.01948	LDL cholesterol || id:ieu-a-300	LDL cholesterol	LDL cholesterol || ||	TRUE	igd	#N/A	#N/A	#N/A	#N/A	#N/A	#N/A	#N/A	0.00740741	1.1e-10	GFAT	TRUE	reported	c7KGlu	textfile	2	TRUE
rs2972147	T	C	T	C	0.0479449	-0.0069	0.349757	0.3786	FALSE	FALSE	FALSE	ieu-a-300	2	227099854	0.0037	173013	0.0737497	LDL cholesterol || id:ieu-a-300	LDL cholesterol	LDL cholesterol || ||	TRUE	igd	#N/A	#N/A	#N/A	#N/A	#N/A	#N/A	#N/A	0.00731476	4.5e-11	GFAT	TRUE	reported	c7KGlu	textfile	2	TRUE
rs355906	G	A	G	A	-0.0410854	0.0052	0.556501	0.5237	FALSE	FALSE	FALSE	ieu-a-300	2	165642448	0.0052	83126	0.3302	LDL cholesterol || id:ieu-a-300	LDL cholesterol	LDL cholesterol || ||	TRUE	igd	#N/A	#N/A	#N/A	#N/A	#N/A	#N/A	#N/A	0.00713235	6.3e-09	GFAT	TRUE	reported	c7KGlu	textfile	2	TRUE
rs4711750	T	A	T	A	0.0540581	0.005	0.500128	0.529	FALSE	TRUE	TRUE	ieu-a-300	6	43757082	0.0053	76491	0.3467	LDL cholesterol || id:ieu-a-300	LDL cholesterol	LDL cholesterol || ||	TRUE	igd	#N/A	#N/A	#N/A	#N/A	#N/A	#N/A	#N/A	0.00700055	5.8e-15	GFAT	TRUE	reported	c7KGlu	textfile	2	FALSE
rs4765159	A	G	A	G	0.146031	0.0086	0.0179389	0.009235	FALSE	FALSE	FALSE	ieu-a-300	12	125092343	0.0272	72091	0.858	LDL cholesterol || id:ieu-a-300	LDL cholesterol	LDL cholesterol || ||	TRUE	igd	#N/A	#N/A	#N/A	#N/A	#N/A	#N/A	#N/A	0.027361	3.5e-08	GFAT	TRUE	reported	c7KGlu	textfile	2	TRUE
rs487060	C	T	C	T	-0.0419332	0.0181	0.530489	0.5145	FALSE	FALSE	FALSE	ieu-a-300	6	160774459	0.0037	169790	1.97601e-06	LDL cholesterol || id:ieu-a-300	LDL cholesterol	LDL cholesterol || ||	TRUE	igd	#N/A	#N/A	#N/A	#N/A	#N/A	#N/A	#N/A	0.00701794	9.1e-10	GFAT	TRUE	reported	c7KGlu	textfile	2	TRUE
rs56094641	A	G	A	G	-0.05177	0.0013	0.60161	0.562	FALSE	FALSE	FALSE	ieu-a-300	16	53806453	0.0052	83093	0.8266	LDL cholesterol || id:ieu-a-300	LDL cholesterol	LDL cholesterol || ||	TRUE	igd	#N/A	#N/A	#N/A	#N/A	#N/A	#N/A	#N/A	0.00721298	1.2e-12	GFAT	TRUE	reported	c7KGlu	textfile	2	TRUE
rs7133378	G	A	G	A	-0.0534338	0.0143	0.680039	0.6609	FALSE	FALSE	FALSE	ieu-a-300	12	124409502	0.004	170206	0.000549705	LDL cholesterol || id:ieu-a-300	LDL cholesterol	LDL cholesterol || ||	TRUE	igd	#N/A	#N/A	#N/A	#N/A	#N/A	#N/A	#N/A	0.00753077	7.3e-13	GFAT	TRUE	reported	c7KGlu	textfile	2	TRUE
rs72959041	G	A	G	A	0.0942524	-0.0318	0.952632	0.95778	FALSE	FALSE	FALSE	ieu-a-300	6	127454893	0.0109	77650	0.00547205	LDL cholesterol || id:ieu-a-300	LDL cholesterol	LDL cholesterol || ||	TRUE	igd	#N/A	#N/A	#N/A	#N/A	#N/A	#N/A	#N/A	0.0166843	1.9e-08	GFAT	TRUE	reported	c7KGlu	textfile	2	TRUE
rs825453	A	T	A	T	0.0557485	0.0016	0.39422	#N/A	FALSE	TRUE	TRUE	ieu-a-300	12	124508758	0.0054	89888	0.6073	LDL cholesterol || id:ieu-a-300	LDL cholesterol	LDL cholesterol || ||	TRUE	igd	#N/A	#N/A	#N/A	#N/A	#N/A	#N/A	#N/A	0.00720593	1.2e-14	GFAT	TRUE	reported	c7KGlu	textfile	2	FALSE
rs9379833	C	A	C	A	0.045207	-0.0014	0.727742	0.7032	FALSE	FALSE	FALSE	ieu-a-300	6	26239404	0.004	172986	0.5888	LDL cholesterol || id:ieu-a-300	LDL cholesterol	LDL cholesterol || ||	TRUE	igd	TRUE	rs9379833	rs9358913	A	C	G	A	0.007951	4.5e-09	GFAT	TRUE	reported	c7KGlu	textfile	2	TRUE
rs1074742	A	G	A	G	0.0408323	0.0025	0.400569	0.3786	FALSE	FALSE	FALSE	ieu-a-301	11	95840436	0.0051	94595	0.7251	Total cholesterol || id:ieu-a-301	Total cholesterol	Total cholesterol || ||	TRUE	igd	#N/A	#N/A	#N/A	#N/A	#N/A	#N/A	#N/A	0.00713407	1.4e-08	GFAT	TRUE	reported	c7KGlu	textfile	2	TRUE
rs1325033	T	C	T	C	-0.0407347	0.0017	0.464804	0.4749	FALSE	FALSE	FALSE	ieu-a-301	6	50968152	0.0049	92692	0.706601	Total cholesterol || id:ieu-a-301	Total cholesterol	Total cholesterol || ||	TRUE	igd	#N/A	#N/A	#N/A	#N/A	#N/A	#N/A	#N/A	0.00700127	7.5e-09	GFAT	TRUE	reported	c7KGlu	textfile	2	TRUE
rs16885714	A	G	A	G	0.065571	-0.0245	0.902122	0.8905	FALSE	FALSE	FALSE	ieu-a-301	5	55841824	0.0063	185017	0.000308901	Total cholesterol || id:ieu-a-301	Total cholesterol	Total cholesterol || ||	TRUE	igd	#N/A	#N/A	#N/A	#N/A	#N/A	#N/A	#N/A	0.0119248	3.7e-08	GFAT	TRUE	reported	c7KGlu	textfile	2	TRUE
rs2820468	A	G	A	G	0.0477298	-0.0073	0.34058	0.3034	FALSE	FALSE	FALSE	ieu-a-301	1	219673705	0.0038	187287	0.0618401	Total cholesterol || id:ieu-a-301	Total cholesterol	Total cholesterol || ||	TRUE	igd	#N/A	#N/A	#N/A	#N/A	#N/A	#N/A	#N/A	0.00740741	1.1e-10	GFAT	TRUE	reported	c7KGlu	textfile	2	TRUE
rs2972147	T	C	T	C	0.0479449	-0.0011	0.349757	0.3786	FALSE	FALSE	FALSE	ieu-a-301	2	227099854	0.0036	187270	0.704099	Total cholesterol || id:ieu-a-301	Total cholesterol	Total cholesterol || ||	TRUE	igd	#N/A	#N/A	#N/A	#N/A	#N/A	#N/A	#N/A	0.00731476	4.5e-11	GFAT	TRUE	reported	c7KGlu	textfile	2	TRUE
rs355906	G	A	G	A	-0.0410854	-0.0004	0.556501	0.5237	FALSE	FALSE	FALSE	ieu-a-301	2	165642448	0.0049	92677	0.9543	Total cholesterol || id:ieu-a-301	Total cholesterol	Total cholesterol || ||	TRUE	igd	#N/A	#N/A	#N/A	#N/A	#N/A	#N/A	#N/A	0.00713235	6.3e-09	GFAT	TRUE	reported	c7KGlu	textfile	2	TRUE
rs4711750	T	A	T	A	0.0540581	0.0064	0.500128	0.529	FALSE	TRUE	TRUE	ieu-a-301	6	43757082	0.0051	84493	0.188	Total cholesterol || id:ieu-a-301	Total cholesterol	Total cholesterol || ||	TRUE	igd	#N/A	#N/A	#N/A	#N/A	#N/A	#N/A	#N/A	0.00700055	5.8e-15	GFAT	TRUE	reported	c7KGlu	textfile	2	FALSE
rs4765159	A	G	A	G	0.146031	0.0309	0.0179389	0.009235	FALSE	FALSE	FALSE	ieu-a-301	12	125092343	0.0261	76541	0.332	Total cholesterol || id:ieu-a-301	Total cholesterol	Total cholesterol || ||	TRUE	igd	#N/A	#N/A	#N/A	#N/A	#N/A	#N/A	#N/A	0.027361	3.5e-08	GFAT	TRUE	reported	c7KGlu	textfile	2	TRUE
rs487060	C	T	C	T	-0.0419332	0.0225	0.530489	0.5145	FALSE	FALSE	FALSE	ieu-a-301	6	160774459	0.0036	183936	2.969e-09	Total cholesterol || id:ieu-a-301	Total cholesterol	Total cholesterol || ||	TRUE	igd	#N/A	#N/A	#N/A	#N/A	#N/A	#N/A	#N/A	0.00701794	9.1e-10	GFAT	TRUE	reported	c7KGlu	textfile	2	TRUE
rs56094641	A	G	A	G	-0.05177	0.0067	0.60161	0.562	FALSE	FALSE	FALSE	ieu-a-301	16	53806453	0.0049	92632	0.2039	Total cholesterol || id:ieu-a-301	Total cholesterol	Total cholesterol || ||	TRUE	igd	#N/A	#N/A	#N/A	#N/A	#N/A	#N/A	#N/A	0.00721298	1.2e-12	GFAT	TRUE	reported	c7KGlu	textfile	2	TRUE
rs7133378	G	A	G	A	-0.0534338	0.0103	0.680039	0.6609	FALSE	FALSE	FALSE	ieu-a-301	12	124409502	0.0039	184393	0.0138401	Total cholesterol || id:ieu-a-301	Total cholesterol	Total cholesterol || ||	TRUE	igd	#N/A	#N/A	#N/A	#N/A	#N/A	#N/A	#N/A	0.00753077	7.3e-13	GFAT	TRUE	reported	c7KGlu	textfile	2	TRUE
rs72959041	G	A	G	A	0.0942524	-0.0112	0.952632	0.95778	FALSE	FALSE	FALSE	ieu-a-301	6	127454893	0.0103	87178	0.2444	Total cholesterol || id:ieu-a-301	Total cholesterol	Total cholesterol || ||	TRUE	igd	#N/A	#N/A	#N/A	#N/A	#N/A	#N/A	#N/A	0.0166843	1.9e-08	GFAT	TRUE	reported	c7KGlu	textfile	2	TRUE
rs825453	A	T	A	T	0.0557485	0.0106	0.39422	#N/A	FALSE	TRUE	TRUE	ieu-a-301	12	124508758	0.0053	94595	0.0269998	Total cholesterol || id:ieu-a-301	Total cholesterol	Total cholesterol || ||	TRUE	igd	#N/A	#N/A	#N/A	#N/A	#N/A	#N/A	#N/A	0.00720593	1.2e-14	GFAT	TRUE	reported	c7KGlu	textfile	2	FALSE
rs9379833	C	A	C	A	0.045207	-0.0079	0.727742	0.7032	FALSE	FALSE	FALSE	ieu-a-301	6	26239404	0.0039	187248	0.0367096	Total cholesterol || id:ieu-a-301	Total cholesterol	Total cholesterol || ||	TRUE	igd	TRUE	rs9379833	rs9358913	A	C	G	A	0.007951	4.5e-09	GFAT	TRUE	reported	c7KGlu	textfile	2	TRUE
rs1074742	A	G	A	G	0.0408323	-0.0001	0.400569	0.3786	FALSE	FALSE	FALSE	ieu-a-302	11	95840436	0.0047	91013	0.851	Triglycerides || id:ieu-a-302	Triglycerides	Triglycerides || ||	TRUE	igd	#N/A	#N/A	#N/A	#N/A	#N/A	#N/A	#N/A	0.00713407	1.4e-08	GFAT	TRUE	reported	c7KGlu	textfile	2	TRUE
rs1325033	T	C	T	C	-0.0407347	0.0019	0.464804	0.4749	FALSE	FALSE	FALSE	ieu-a-302	6	50968152	0.0047	86787	0.616401	Triglycerides || id:ieu-a-302	Triglycerides	Triglycerides || ||	TRUE	igd	#N/A	#N/A	#N/A	#N/A	#N/A	#N/A	#N/A	0.00700127	7.5e-09	GFAT	TRUE	reported	c7KGlu	textfile	2	TRUE
rs16885714	A	G	A	G	0.065571	-0.0347	0.902122	0.8905	FALSE	FALSE	FALSE	ieu-a-302	5	55841824	0.0059	175564	2.92698e-08	Triglycerides || id:ieu-a-302	Triglycerides	Triglycerides || ||	TRUE	igd	#N/A	#N/A	#N/A	#N/A	#N/A	#N/A	#N/A	0.0119248	3.7e-08	GFAT	TRUE	reported	c7KGlu	textfile	2	TRUE
rs2820468	A	G	A	G	0.0477298	-0.0157	0.34058	0.3034	FALSE	FALSE	FALSE	ieu-a-302	1	219673705	0.0035	177789	7.68405e-05	Triglycerides || id:ieu-a-302	Triglycerides	Triglycerides || ||	TRUE	igd	#N/A	#N/A	#N/A	#N/A	#N/A	#N/A	#N/A	0.00740741	1.1e-10	GFAT	TRUE	reported	c7KGlu	textfile	2	TRUE
rs2972147	T	C	T	C	0.0479449	-0.027	0.349757	0.3786	FALSE	FALSE	FALSE	ieu-a-302	2	227099854	0.0034	177784	2.62422e-14	Triglycerides || id:ieu-a-302	Triglycerides	Triglycerides || ||	TRUE	igd	#N/A	#N/A	#N/A	#N/A	#N/A	#N/A	#N/A	0.00731476	4.5e-11	GFAT	TRUE	reported	c7KGlu	textfile	2	TRUE
rs355906	G	A	G	A	-0.0410854	0.0163	0.556501	0.5237	FALSE	FALSE	FALSE	ieu-a-302	2	165642448	0.0047	86770	0.00141501	Triglycerides || id:ieu-a-302	Triglycerides	Triglycerides || ||	TRUE	igd	#N/A	#N/A	#N/A	#N/A	#N/A	#N/A	#N/A	0.00713235	6.3e-09	GFAT	TRUE	reported	c7KGlu	textfile	2	TRUE
rs4711750	T	A	T	A	0.0540581	0.028	0.500128	0.529	FALSE	TRUE	TRUE	ieu-a-302	6	43757082	0.0049	79853	3.97e-09	Triglycerides || id:ieu-a-302	Triglycerides	Triglycerides || ||	TRUE	igd	#N/A	#N/A	#N/A	#N/A	#N/A	#N/A	#N/A	0.00700055	5.8e-15	GFAT	TRUE	reported	c7KGlu	textfile	2	FALSE
rs4765159	A	G	A	G	0.146031	-0.0286	0.0179389	0.009235	FALSE	FALSE	FALSE	ieu-a-302	12	125092343	0.0224	69831	0.2929	Triglycerides || id:ieu-a-302	Triglycerides	Triglycerides || ||	TRUE	igd	#N/A	#N/A	#N/A	#N/A	#N/A	#N/A	#N/A	0.027361	3.5e-08	GFAT	TRUE	reported	c7KGlu	textfile	2	TRUE
rs487060	C	T	C	T	-0.0419332	0.0197	0.530489	0.5145	FALSE	FALSE	FALSE	ieu-a-302	6	160774459	0.0033	174467	7.88206e-09	Triglycerides || id:ieu-a-302	Triglycerides	Triglycerides || ||	TRUE	igd	#N/A	#N/A	#N/A	#N/A	#N/A	#N/A	#N/A	0.00701794	9.1e-10	GFAT	TRUE	reported	c7KGlu	textfile	2	TRUE
rs56094641	A	G	A	G	-0.05177	-0.0192	0.60161	0.562	FALSE	FALSE	FALSE	ieu-a-302	16	53806453	0.0047	86732	0.000129	Triglycerides || id:ieu-a-302	Triglycerides	Triglycerides || ||	TRUE	igd	#N/A	#N/A	#N/A	#N/A	#N/A	#N/A	#N/A	0.00721298	1.2e-12	GFAT	TRUE	reported	c7KGlu	textfile	2	TRUE
rs7133378	G	A	G	A	-0.0534338	0.0232	0.680039	0.6609	FALSE	FALSE	FALSE	ieu-a-302	12	124409502	0.0036	174962	6.39602e-10	Triglycerides || id:ieu-a-302	Triglycerides	Triglycerides || ||	TRUE	igd	#N/A	#N/A	#N/A	#N/A	#N/A	#N/A	#N/A	0.00753077	7.3e-13	GFAT	TRUE	reported	c7KGlu	textfile	2	TRUE
rs72959041	G	A	G	A	0.0942524	-0.0444	0.952632	0.95778	FALSE	FALSE	FALSE	ieu-a-302	6	127454893	0.0098	81265	1.88101e-07	Triglycerides || id:ieu-a-302	Triglycerides	Triglycerides || ||	TRUE	igd	#N/A	#N/A	#N/A	#N/A	#N/A	#N/A	#N/A	0.0166843	1.9e-08	GFAT	TRUE	reported	c7KGlu	textfile	2	TRUE
rs825453	A	T	A	T	0.0557485	-0.0136	0.39422	#N/A	FALSE	TRUE	TRUE	ieu-a-302	12	124508758	0.0049	91013	0.00735106	Triglycerides || id:ieu-a-302	Triglycerides	Triglycerides || ||	TRUE	igd	#N/A	#N/A	#N/A	#N/A	#N/A	#N/A	#N/A	0.00720593	1.2e-14	GFAT	TRUE	reported	c7KGlu	textfile	2	FALSE
rs9379833	C	A	C	A	0.045207	0.0089	0.727742	0.7032	FALSE	FALSE	FALSE	ieu-a-302	6	26239404	0.0037	177757	0.01692	Triglycerides || id:ieu-a-302	Triglycerides	Triglycerides || ||	TRUE	igd	TRUE	rs9379833	rs9358913	A	C	G	A	0.007951	4.5e-09	GFAT	TRUE	reported	c7KGlu	textfile	2	TRUE
rs1325033	T	C	T	C	-0.0407347	0.0002	0.464804	#N/A	FALSE	FALSE	FALSE	ieu-b-103	6	50968925	0.0034	46368	0.9521	HbA1C || id:ieu-b-103	HbA1C	HbA1C || ||	TRUE	igd	TRUE	rs1325033	rs2397021	T	C	G	T	0.00700127	7.5e-09	GFAT	TRUE	reported	c7KGlu	textfile	2	TRUE
rs16885714	A	G	A	G	0.065571	-0.0143	0.902122	#N/A	FALSE	FALSE	FALSE	ieu-b-103	5	55841824	0.0058	46368	0.0136201	HbA1C || id:ieu-b-103	HbA1C	HbA1C || ||	TRUE	igd	#N/A	#N/A	#N/A	#N/A	#N/A	#N/A	#N/A	0.0119248	3.7e-08	GFAT	TRUE	reported	c7KGlu	textfile	2	TRUE
rs2820468	A	G	A	G	0.0477298	0.0015	0.34058	#N/A	FALSE	FALSE	FALSE	ieu-b-103	1	219673705	0.0037	46368	0.688201	HbA1C || id:ieu-b-103	HbA1C	HbA1C || ||	TRUE	igd	#N/A	#N/A	#N/A	#N/A	#N/A	#N/A	#N/A	0.00740741	1.1e-10	GFAT	TRUE	reported	c7KGlu	textfile	2	TRUE
rs2972147	T	C	T	C	0.0479449	-0.0048	0.349757	#N/A	FALSE	FALSE	FALSE	ieu-b-103	2	227099854	0.0035	46368	0.1698	HbA1C || id:ieu-b-103	HbA1C	HbA1C || ||	TRUE	igd	#N/A	#N/A	#N/A	#N/A	#N/A	#N/A	#N/A	0.00731476	4.5e-11	GFAT	TRUE	reported	c7KGlu	textfile	2	TRUE
rs355906	G	A	G	A	-0.0410854	0.0102	0.556501	#N/A	FALSE	FALSE	FALSE	ieu-b-103	2	165644545	0.0034	46368	0.00280899	HbA1C || id:ieu-b-103	HbA1C	HbA1C || ||	TRUE	igd	TRUE	rs355906	rs355909	A	G	C	T	0.00713235	6.3e-09	GFAT	TRUE	reported	c7KGlu	textfile	2	TRUE
rs4711750	T	A	T	A	0.0540581	-0.0079	0.500128	#N/A	FALSE	TRUE	TRUE	ieu-b-103	6	43764551	0.0037	46368	0.0332698	HbA1C || id:ieu-b-103	HbA1C	HbA1C || ||	TRUE	igd	TRUE	rs4711750	rs1358980	T	A	C	T	0.00700055	5.8e-15	GFAT	TRUE	reported	c7KGlu	textfile	2	FALSE
rs487060	C	T	C	T	-0.0419332	0.0066	0.530489	#N/A	FALSE	FALSE	FALSE	ieu-b-103	6	160774459	0.0034	46368	0.0499804	HbA1C || id:ieu-b-103	HbA1C	HbA1C || ||	TRUE	igd	#N/A	#N/A	#N/A	#N/A	#N/A	#N/A	#N/A	0.00701794	9.1e-10	GFAT	TRUE	reported	c7KGlu	textfile	2	TRUE
rs56094641	A	G	A	G	-0.05177	-0.0078	0.60161	#N/A	FALSE	FALSE	FALSE	ieu-b-103	16	53816275	0.0034	46368	0.0229298	HbA1C || id:ieu-b-103	HbA1C	HbA1C || ||	TRUE	igd	TRUE	rs56094641	rs8050136	G	A	A	C	0.00721298	1.2e-12	GFAT	TRUE	reported	c7KGlu	textfile	2	TRUE
rs7133378	G	A	G	A	-0.0534338	0.0036	0.680039	#N/A	FALSE	FALSE	FALSE	ieu-b-103	12	124409502	0.0037	46368	0.3265	HbA1C || id:ieu-b-103	HbA1C	HbA1C || ||	TRUE	igd	#N/A	#N/A	#N/A	#N/A	#N/A	#N/A	#N/A	0.00753077	7.3e-13	GFAT	TRUE	reported	c7KGlu	textfile	2	TRUE
rs825453	A	T	A	T	0.0557485	-0.0082	0.39422	#N/A	FALSE	TRUE	TRUE	ieu-b-103	12	124508758	0.0036	46368	0.0221799	HbA1C || id:ieu-b-103	HbA1C	HbA1C || ||	TRUE	igd	#N/A	#N/A	#N/A	#N/A	#N/A	#N/A	#N/A	0.00720593	1.2e-14	GFAT	TRUE	reported	c7KGlu	textfile	2	FALSE
rs9379833	C	A	C	A	0.045207	0.0009	0.727742	#N/A	FALSE	FALSE	FALSE	ieu-b-103	6	26239404	0.0039	46368	0.8128	HbA1C || id:ieu-b-103	HbA1C	HbA1C || ||	TRUE	igd	TRUE	rs9379833	rs9358913	A	C	G	A	0.007951	4.5e-09	GFAT	TRUE	reported	c7KGlu	textfile	2	TRUE
rs1074742	A	G	A	G	0.0408323	0.00413243	0.400569	0.417325	FALSE	FALSE	FALSE	ieu-b-107	11	95852634	0.00198839	#N/A	0.0379997	apolipoprotein A-I || id:ieu-b-107	apolipoprotein A-I	apolipoprotein A-I || ||	TRUE	igd	TRUE	rs1074742	rs7941011	A	G	G	T	0.00713407	1.4e-08	GFAT	TRUE	reported	c7KGlu	textfile	2	TRUE
rs115250958	C	A	C	A	-0.0681093	0.0304713	0.885698	0.885593	FALSE	FALSE	FALSE	ieu-b-107	6	32509842	0.00338587	#N/A	2.29985e-19	apolipoprotein A-I || id:ieu-b-107	apolipoprotein A-I	apolipoprotein A-I || ||	TRUE	igd	#N/A	#N/A	#N/A	#N/A	#N/A	#N/A	#N/A	0.0120899	2.5e-08	GFAT	TRUE	reported	c7KGlu	textfile	2	TRUE
rs1325033	T	C	T	C	-0.0407347	-0.00312171	0.464804	0.464434	FALSE	FALSE	FALSE	ieu-b-107	6	50968152	0.00196915	#N/A	0.11	apolipoprotein A-I || id:ieu-b-107	apolipoprotein A-I	apolipoprotein A-I || ||	TRUE	igd	#N/A	#N/A	#N/A	#N/A	#N/A	#N/A	#N/A	0.00700127	7.5e-09	GFAT	TRUE	reported	c7KGlu	textfile	2	TRUE
rs138756410	T	C	T	C	-0.171925	-0.0316855	0.985721	0.985696	FALSE	FALSE	FALSE	ieu-b-107	12	124344710	0.00867344	#N/A	0.000259998	apolipoprotein A-I || id:ieu-b-107	apolipoprotein A-I	apolipoprotein A-I || ||	TRUE	igd	#N/A	#N/A	#N/A	#N/A	#N/A	#N/A	#N/A	0.0309583	3e-08	GFAT	TRUE	reported	c7KGlu	textfile	2	TRUE
rs141958096	C	T	C	T	-0.144921	-0.0123002	0.982282	0.981458	FALSE	FALSE	FALSE	ieu-b-107	6	35504030	0.0073154	#N/A	0.0929994	apolipoprotein A-I || id:ieu-b-107	apolipoprotein A-I	apolipoprotein A-I || ||	TRUE	igd	#N/A	#N/A	#N/A	#N/A	#N/A	#N/A	#N/A	0.0266633	3.3e-08	GFAT	TRUE	reported	c7KGlu	textfile	2	TRUE
rs147730268	G	T	G	T	0.0690469	0.0260656	0.913407	0.912621	FALSE	FALSE	FALSE	ieu-b-107	12	123024476	0.0035529	#N/A	2.19989e-13	apolipoprotein A-I || id:ieu-b-107	apolipoprotein A-I	apolipoprotein A-I || ||	TRUE	igd	#N/A	#N/A	#N/A	#N/A	#N/A	#N/A	#N/A	0.0127871	2.9e-08	GFAT	TRUE	reported	c7KGlu	textfile	2	TRUE
rs16885714	A	G	A	G	0.065571	0.0142773	0.902122	0.901349	FALSE	FALSE	FALSE	ieu-b-107	5	55841824	0.00331667	#N/A	1.7e-05	apolipoprotein A-I || id:ieu-b-107	apolipoprotein A-I	apolipoprotein A-I || ||	TRUE	igd	#N/A	#N/A	#N/A	#N/A	#N/A	#N/A	#N/A	0.0119248	3.7e-08	GFAT	TRUE	reported	c7KGlu	textfile	2	TRUE
rs2820468	A	G	A	G	0.0477298	0.0104052	0.34058	0.344386	FALSE	FALSE	FALSE	ieu-b-107	1	219673705	0.0020589	#N/A	4.30002e-07	apolipoprotein A-I || id:ieu-b-107	apolipoprotein A-I	apolipoprotein A-I || ||	TRUE	igd	#N/A	#N/A	#N/A	#N/A	#N/A	#N/A	#N/A	0.00740741	1.1e-10	GFAT	TRUE	reported	c7KGlu	textfile	2	TRUE
rs2972147	T	C	T	C	0.0479449	0.0337504	0.349757	0.352772	FALSE	FALSE	FALSE	ieu-b-107	2	227099854	0.00204723	#N/A	4.60045e-61	apolipoprotein A-I || id:ieu-b-107	apolipoprotein A-I	apolipoprotein A-I || ||	TRUE	igd	#N/A	#N/A	#N/A	#N/A	#N/A	#N/A	#N/A	0.00731476	4.5e-11	GFAT	TRUE	reported	c7KGlu	textfile	2	TRUE
rs35381162	GT	G	GT	G	0.109504	0.0163415	0.0331451	0.0302618	FALSE	FALSE	FALSE	ieu-b-107	6	34211341	0.00571675	#N/A	0.00430002	apolipoprotein A-I || id:ieu-b-107	apolipoprotein A-I	apolipoprotein A-I || ||	TRUE	igd	#N/A	#N/A	#N/A	#N/A	#N/A	#N/A	#N/A	0.0198509	3.9e-08	GFAT	TRUE	reported	c7KGlu	textfile	2	TRUE
rs355906	G	A	G	A	-0.0410854	-0.0119418	0.556501	0.555816	FALSE	FALSE	FALSE	ieu-b-107	2	165644545	0.00198056	#N/A	1.6e-09	apolipoprotein A-I || id:ieu-b-107	apolipoprotein A-I	apolipoprotein A-I || ||	TRUE	igd	TRUE	rs355906	rs355909	A	G	C	T	0.00713235	6.3e-09	GFAT	TRUE	reported	c7KGlu	textfile	2	TRUE
rs4711750	T	A	T	A	0.0540581	-0.0236958	0.500128	0.500153	FALSE	TRUE	TRUE	ieu-b-107	6	43757082	0.0019611	#N/A	1.29987e-33	apolipoprotein A-I || id:ieu-b-107	apolipoprotein A-I	apolipoprotein A-I || ||	TRUE	igd	#N/A	#N/A	#N/A	#N/A	#N/A	#N/A	#N/A	0.00700055	5.8e-15	GFAT	TRUE	reported	c7KGlu	textfile	2	FALSE
rs487060	C	T	C	T	-0.0419332	-0.00216357	0.530489	0.528285	FALSE	FALSE	FALSE	ieu-b-107	6	160774459	0.00197089	#N/A	0.27	apolipoprotein A-I || id:ieu-b-107	apolipoprotein A-I	apolipoprotein A-I || ||	TRUE	igd	#N/A	#N/A	#N/A	#N/A	#N/A	#N/A	#N/A	0.00701794	9.1e-10	GFAT	TRUE	reported	c7KGlu	textfile	2	TRUE
rs56094641	A	G	A	G	-0.05177	0.00894592	0.60161	0.595685	FALSE	FALSE	FALSE	ieu-b-107	16	53806453	0.00198874	#N/A	6.90001e-06	apolipoprotein A-I || id:ieu-b-107	apolipoprotein A-I	apolipoprotein A-I || ||	TRUE	igd	#N/A	#N/A	#N/A	#N/A	#N/A	#N/A	#N/A	0.00721298	1.2e-12	GFAT	TRUE	reported	c7KGlu	textfile	2	TRUE
rs6001008	G	A	G	A	-0.0464171	-0.0142268	0.568847	0.569017	FALSE	FALSE	FALSE	ieu-b-107	22	38505347	0.00203705	#N/A	2.90001e-12	apolipoprotein A-I || id:ieu-b-107	apolipoprotein A-I	apolipoprotein A-I || ||	TRUE	igd	#N/A	#N/A	#N/A	#N/A	#N/A	#N/A	#N/A	0.00730167	1.9e-10	GFAT	TRUE	reported	c7KGlu	textfile	2	TRUE
rs7133378	G	A	G	A	-0.0534338	-0.0320324	0.680039	0.680964	FALSE	FALSE	FALSE	ieu-b-107	12	124409502	0.00210896	#N/A	4.19952e-52	apolipoprotein A-I || id:ieu-b-107	apolipoprotein A-I	apolipoprotein A-I || ||	TRUE	igd	#N/A	#N/A	#N/A	#N/A	#N/A	#N/A	#N/A	0.00753077	7.3e-13	GFAT	TRUE	reported	c7KGlu	textfile	2	TRUE
rs72959041	G	A	G	A	0.0942524	0.0360896	0.952632	0.950874	FALSE	FALSE	FALSE	ieu-b-107	6	127454893	0.00459848	#N/A	4.19952e-15	apolipoprotein A-I || id:ieu-b-107	apolipoprotein A-I	apolipoprotein A-I || ||	TRUE	igd	#N/A	#N/A	#N/A	#N/A	#N/A	#N/A	#N/A	0.0166843	1.9e-08	GFAT	TRUE	reported	c7KGlu	textfile	2	TRUE
rs78058190	G	A	G	A	0.107744	0.0662337	0.950467	0.949559	FALSE	FALSE	FALSE	ieu-b-107	2	219699999	0.00504914	#N/A	2.60016e-39	apolipoprotein A-I || id:ieu-b-107	apolipoprotein A-I	apolipoprotein A-I || ||	TRUE	igd	#N/A	#N/A	#N/A	#N/A	#N/A	#N/A	#N/A	0.0183362	1.3e-09	GFAT	TRUE	reported	c7KGlu	textfile	2	TRUE
rs825453	A	T	A	T	0.0557485	0.0254159	0.39422	0.392244	FALSE	TRUE	FALSE	ieu-b-107	12	124508758	0.0020133	#N/A	1.59993e-36	apolipoprotein A-I || id:ieu-b-107	apolipoprotein A-I	apolipoprotein A-I || ||	TRUE	igd	#N/A	#N/A	#N/A	#N/A	#N/A	#N/A	#N/A	0.00720593	1.2e-14	GFAT	TRUE	reported	c7KGlu	textfile	2	TRUE
rs9265830	A	G	A	G	0.0432746	-0.0170388	0.321244	0.328307	FALSE	FALSE	FALSE	ieu-b-107	6	31315501	0.00208173	#N/A	2.70023e-16	apolipoprotein A-I || id:ieu-b-107	apolipoprotein A-I	apolipoprotein A-I || ||	TRUE	igd	TRUE	rs9265830	rs9265961	A	G	A	G	0.00759281	2.4e-08	GFAT	TRUE	reported	c7KGlu	textfile	2	TRUE
rs9379833	C	A	C	A	0.045207	-0.00858763	0.727742	0.72639	FALSE	FALSE	FALSE	ieu-b-107	6	26211146	0.00220089	#N/A	9.49992e-05	apolipoprotein A-I || id:ieu-b-107	apolipoprotein A-I	apolipoprotein A-I || ||	TRUE	igd	TRUE	rs9379833	rs9358912	A	C	T	G	0.007951	4.5e-09	GFAT	TRUE	reported	c7KGlu	textfile	2	TRUE
rs1074742	A	G	A	G	0.0408323	0.00138411	0.400569	0.417311	FALSE	FALSE	FALSE	ieu-b-108	11	95852634	0.00210909	#N/A	0.51	apolipoprotein B || id:ieu-b-108	apolipoprotein B	apolipoprotein B || ||	TRUE	igd	TRUE	rs1074742	rs7941011	A	G	G	T	0.00713407	1.4e-08	GFAT	TRUE	reported	c7KGlu	textfile	2	TRUE
rs115250958	C	A	C	A	-0.0681093	0.0209087	0.885698	0.88571	FALSE	FALSE	FALSE	ieu-b-108	6	32509842	0.00358546	#N/A	5.49997e-09	apolipoprotein B || id:ieu-b-108	apolipoprotein B	apolipoprotein B || ||	TRUE	igd	#N/A	#N/A	#N/A	#N/A	#N/A	#N/A	#N/A	0.0120899	2.5e-08	GFAT	TRUE	reported	c7KGlu	textfile	2	TRUE
rs1325033	T	C	T	C	-0.0407347	0.000218047	0.464804	0.464579	FALSE	FALSE	FALSE	ieu-b-108	6	50968152	0.00208371	#N/A	0.92	apolipoprotein B || id:ieu-b-108	apolipoprotein B	apolipoprotein B || ||	TRUE	igd	#N/A	#N/A	#N/A	#N/A	#N/A	#N/A	#N/A	0.00700127	7.5e-09	GFAT	TRUE	reported	c7KGlu	textfile	2	TRUE
rs138756410	T	C	T	C	-0.171925	-0.00635583	0.985721	0.985645	FALSE	FALSE	FALSE	ieu-b-108	12	124344710	0.00917537	#N/A	0.49	apolipoprotein B || id:ieu-b-108	apolipoprotein B	apolipoprotein B || ||	TRUE	igd	#N/A	#N/A	#N/A	#N/A	#N/A	#N/A	#N/A	0.0309583	3e-08	GFAT	TRUE	reported	c7KGlu	textfile	2	TRUE
rs141958096	C	T	C	T	-0.144921	-0.013299	0.982282	0.981444	FALSE	FALSE	FALSE	ieu-b-108	6	35504030	0.00773773	#N/A	0.0860003	apolipoprotein B || id:ieu-b-108	apolipoprotein B	apolipoprotein B || ||	TRUE	igd	#N/A	#N/A	#N/A	#N/A	#N/A	#N/A	#N/A	0.0266633	3.3e-08	GFAT	TRUE	reported	c7KGlu	textfile	2	TRUE
rs147730268	G	T	G	T	0.0690469	-0.0123648	0.913407	0.912758	FALSE	FALSE	FALSE	ieu-b-108	12	123024476	0.00376735	#N/A	0.001	apolipoprotein B || id:ieu-b-108	apolipoprotein B	apolipoprotein B || ||	TRUE	igd	#N/A	#N/A	#N/A	#N/A	#N/A	#N/A	#N/A	0.0127871	2.9e-08	GFAT	TRUE	reported	c7KGlu	textfile	2	TRUE
rs16885714	A	G	A	G	0.065571	-0.0174909	0.902122	0.901358	FALSE	FALSE	FALSE	ieu-b-108	5	55841824	0.00350895	#N/A	6.19998e-07	apolipoprotein B || id:ieu-b-108	apolipoprotein B	apolipoprotein B || ||	TRUE	igd	#N/A	#N/A	#N/A	#N/A	#N/A	#N/A	#N/A	0.0119248	3.7e-08	GFAT	TRUE	reported	c7KGlu	textfile	2	TRUE
rs2820468	A	G	A	G	0.0477298	-0.00893578	0.34058	0.344512	FALSE	FALSE	FALSE	ieu-b-108	1	219673705	0.00217761	#N/A	4.09996e-05	apolipoprotein B || id:ieu-b-108	apolipoprotein B	apolipoprotein B || ||	TRUE	igd	#N/A	#N/A	#N/A	#N/A	#N/A	#N/A	#N/A	0.00740741	1.1e-10	GFAT	TRUE	reported	c7KGlu	textfile	2	TRUE
rs2972147	T	C	T	C	0.0479449	-0.00809279	0.349757	0.352985	FALSE	FALSE	FALSE	ieu-b-108	2	227099854	0.00216372	#N/A	0.000179999	apolipoprotein B || id:ieu-b-108	apolipoprotein B	apolipoprotein B || ||	TRUE	igd	#N/A	#N/A	#N/A	#N/A	#N/A	#N/A	#N/A	0.00731476	4.5e-11	GFAT	TRUE	reported	c7KGlu	textfile	2	TRUE
rs35381162	GT	G	GT	G	0.109504	-0.00369954	0.0331451	0.0302377	FALSE	FALSE	FALSE	ieu-b-108	6	34211341	0.00605375	#N/A	0.54	apolipoprotein B || id:ieu-b-108	apolipoprotein B	apolipoprotein B || ||	TRUE	igd	#N/A	#N/A	#N/A	#N/A	#N/A	#N/A	#N/A	0.0198509	3.9e-08	GFAT	TRUE	reported	c7KGlu	textfile	2	TRUE
rs355906	G	A	G	A	-0.0410854	0.00787569	0.556501	0.555704	FALSE	FALSE	FALSE	ieu-b-108	2	165644545	0.0020932	#N/A	0.00017	apolipoprotein B || id:ieu-b-108	apolipoprotein B	apolipoprotein B || ||	TRUE	igd	TRUE	rs355906	rs355909	A	G	C	T	0.00713235	6.3e-09	GFAT	TRUE	reported	c7KGlu	textfile	2	TRUE
rs4711750	T	A	T	A	0.0540581	0.0152982	0.500128	0.50009	FALSE	TRUE	TRUE	ieu-b-108	6	43757082	0.00207504	#N/A	1.69981e-13	apolipoprotein B || id:ieu-b-108	apolipoprotein B	apolipoprotein B || ||	TRUE	igd	#N/A	#N/A	#N/A	#N/A	#N/A	#N/A	#N/A	0.00700055	5.8e-15	GFAT	TRUE	reported	c7KGlu	textfile	2	FALSE
rs487060	C	T	C	T	-0.0419332	0.0175234	0.530489	0.528202	FALSE	FALSE	FALSE	ieu-b-108	6	160774459	0.00208565	#N/A	4.40048e-17	apolipoprotein B || id:ieu-b-108	apolipoprotein B	apolipoprotein B || ||	TRUE	igd	#N/A	#N/A	#N/A	#N/A	#N/A	#N/A	#N/A	0.00701794	9.1e-10	GFAT	TRUE	reported	c7KGlu	textfile	2	TRUE
rs56094641	A	G	A	G	-0.05177	0.0097323	0.60161	0.595558	FALSE	FALSE	FALSE	ieu-b-108	16	53806453	0.00211811	#N/A	4.30002e-06	apolipoprotein B || id:ieu-b-108	apolipoprotein B	apolipoprotein B || ||	TRUE	igd	#N/A	#N/A	#N/A	#N/A	#N/A	#N/A	#N/A	0.00721298	1.2e-12	GFAT	TRUE	reported	c7KGlu	textfile	2	TRUE
rs6001008	G	A	G	A	-0.0464171	0.00610024	0.568847	0.568964	FALSE	FALSE	FALSE	ieu-b-108	22	38505347	0.0021546	#N/A	0.00460002	apolipoprotein B || id:ieu-b-108	apolipoprotein B	apolipoprotein B || ||	TRUE	igd	#N/A	#N/A	#N/A	#N/A	#N/A	#N/A	#N/A	0.00730167	1.9e-10	GFAT	TRUE	reported	c7KGlu	textfile	2	TRUE
rs7133378	G	A	G	A	-0.0534338	0.0174922	0.680039	0.680761	FALSE	FALSE	FALSE	ieu-b-108	12	124409502	0.00223441	#N/A	4.90004e-15	apolipoprotein B || id:ieu-b-108	apolipoprotein B	apolipoprotein B || ||	TRUE	igd	#N/A	#N/A	#N/A	#N/A	#N/A	#N/A	#N/A	0.00753077	7.3e-13	GFAT	TRUE	reported	c7KGlu	textfile	2	TRUE
rs72959041	G	A	G	A	0.0942524	-0.0283002	0.952632	0.950895	FALSE	FALSE	FALSE	ieu-b-108	6	127454893	0.00487114	#N/A	6.29999e-09	apolipoprotein B || id:ieu-b-108	apolipoprotein B	apolipoprotein B || ||	TRUE	igd	#N/A	#N/A	#N/A	#N/A	#N/A	#N/A	#N/A	0.0166843	1.9e-08	GFAT	TRUE	reported	c7KGlu	textfile	2	TRUE
rs78058190	G	A	G	A	0.107744	-0.0165034	0.950467	0.949551	FALSE	FALSE	FALSE	ieu-b-108	2	219699999	0.00533495	#N/A	0.002	apolipoprotein B || id:ieu-b-108	apolipoprotein B	apolipoprotein B || ||	TRUE	igd	#N/A	#N/A	#N/A	#N/A	#N/A	#N/A	#N/A	0.0183362	1.3e-09	GFAT	TRUE	reported	c7KGlu	textfile	2	TRUE
rs825453	A	T	A	T	0.0557485	-0.0120008	0.39422	0.392426	FALSE	TRUE	FALSE	ieu-b-108	12	124508758	0.00213278	#N/A	1.79999e-08	apolipoprotein B || id:ieu-b-108	apolipoprotein B	apolipoprotein B || ||	TRUE	igd	#N/A	#N/A	#N/A	#N/A	#N/A	#N/A	#N/A	0.00720593	1.2e-14	GFAT	TRUE	reported	c7KGlu	textfile	2	TRUE
rs9265830	A	G	A	G	0.0432746	-0.0109768	0.321244	0.328334	FALSE	FALSE	FALSE	ieu-b-108	6	31315501	0.00220427	#N/A	6.4e-07	apolipoprotein B || id:ieu-b-108	apolipoprotein B	apolipoprotein B || ||	TRUE	igd	TRUE	rs9265830	rs9265961	A	G	A	G	0.00759281	2.4e-08	GFAT	TRUE	reported	c7KGlu	textfile	2	TRUE
rs9379833	C	A	C	A	0.045207	-0.0130618	0.727742	0.726492	FALSE	FALSE	FALSE	ieu-b-108	6	26211146	0.00232896	#N/A	2e-08	apolipoprotein B || id:ieu-b-108	apolipoprotein B	apolipoprotein B || ||	TRUE	igd	TRUE	rs9379833	rs9358912	A	C	T	G	0.007951	4.5e-09	GFAT	TRUE	reported	c7KGlu	textfile	2	TRUE
rs1074742	A	G	A	G	0.0408323	-0.0258	0.400569	0.4159	FALSE	FALSE	FALSE	ieu-b-38	11	95852634	0.0307	725566	0.4011	systolic blood pressure || id:ieu-b-38	systolic blood pressure	systolic blood pressure || ||	TRUE	igd	TRUE	rs1074742	rs7941011	A	G	G	T	0.00713407	1.4e-08	GFAT	TRUE	reported	c7KGlu	textfile	2	TRUE
rs1325033	T	C	T	C	-0.0407347	-0.113	0.464804	0.4653	FALSE	FALSE	FALSE	ieu-b-38	6	50968152	0.0302	733256	0.000184701	systolic blood pressure || id:ieu-b-38	systolic blood pressure	systolic blood pressure || ||	TRUE	igd	#N/A	#N/A	#N/A	#N/A	#N/A	#N/A	#N/A	0.00700127	7.5e-09	GFAT	TRUE	reported	c7KGlu	textfile	2	TRUE
rs138756410	T	C	T	C	-0.171925	-0.2514	0.985721	0.9832	FALSE	FALSE	FALSE	ieu-b-38	12	124344710	0.1296	640963	0.0523998	systolic blood pressure || id:ieu-b-38	systolic blood pressure	systolic blood pressure || ||	TRUE	igd	#N/A	#N/A	#N/A	#N/A	#N/A	#N/A	#N/A	0.0309583	3e-08	GFAT	TRUE	reported	c7KGlu	textfile	2	TRUE
rs141958096	C	T	C	T	-0.144921	0.4343	0.982282	0.981	FALSE	FALSE	FALSE	ieu-b-38	6	35504030	0.1125	717226	0.0001128	systolic blood pressure || id:ieu-b-38	systolic blood pressure	systolic blood pressure || ||	TRUE	igd	#N/A	#N/A	#N/A	#N/A	#N/A	#N/A	#N/A	0.0266633	3.3e-08	GFAT	TRUE	reported	c7KGlu	textfile	2	TRUE
rs147730268	G	T	G	T	0.0690469	-0.0849	0.913407	0.9133	FALSE	FALSE	FALSE	ieu-b-38	12	123024476	0.0566	664621	0.1337	systolic blood pressure || id:ieu-b-38	systolic blood pressure	systolic blood pressure || ||	TRUE	igd	#N/A	#N/A	#N/A	#N/A	#N/A	#N/A	#N/A	0.0127871	2.9e-08	GFAT	TRUE	reported	c7KGlu	textfile	2	TRUE
rs16885714	A	G	A	G	0.065571	-0.1664	0.902122	0.9016	FALSE	FALSE	FALSE	ieu-b-38	5	55841824	0.0513	713107	0.00117999	systolic blood pressure || id:ieu-b-38	systolic blood pressure	systolic blood pressure || ||	TRUE	igd	#N/A	#N/A	#N/A	#N/A	#N/A	#N/A	#N/A	0.0119248	3.7e-08	GFAT	TRUE	reported	c7KGlu	textfile	2	TRUE
rs2820468	A	G	A	G	0.0477298	-0.1163	0.34058	0.3389	FALSE	FALSE	FALSE	ieu-b-38	1	219673705	0.0318	731808	0.000253898	systolic blood pressure || id:ieu-b-38	systolic blood pressure	systolic blood pressure || ||	TRUE	igd	#N/A	#N/A	#N/A	#N/A	#N/A	#N/A	#N/A	0.00740741	1.1e-10	GFAT	TRUE	reported	c7KGlu	textfile	2	TRUE
rs2972147	T	C	T	C	0.0479449	-0.2532	0.349757	0.3585	FALSE	FALSE	FALSE	ieu-b-38	2	227099854	0.0313	735068	6.25461e-16	systolic blood pressure || id:ieu-b-38	systolic blood pressure	systolic blood pressure || ||	TRUE	igd	#N/A	#N/A	#N/A	#N/A	#N/A	#N/A	#N/A	0.00731476	4.5e-11	GFAT	TRUE	reported	c7KGlu	textfile	2	TRUE
rs355906	G	A	G	A	-0.0410854	0.1562	0.556501	0.5554	FALSE	FALSE	FALSE	ieu-b-38	2	165644545	0.0303	728790	2.65601e-07	systolic blood pressure || id:ieu-b-38	systolic blood pressure	systolic blood pressure || ||	TRUE	igd	TRUE	rs355906	rs355909	A	G	C	T	0.00713235	6.3e-09	GFAT	TRUE	reported	c7KGlu	textfile	2	TRUE
rs4711750	T	A	T	A	0.0540581	-0.1542	0.500128	0.5026	FALSE	TRUE	TRUE	ieu-b-38	6	43757082	0.0312	688258	8.01401e-07	systolic blood pressure || id:ieu-b-38	systolic blood pressure	systolic blood pressure || ||	TRUE	igd	#N/A	#N/A	#N/A	#N/A	#N/A	#N/A	#N/A	0.00700055	5.8e-15	GFAT	TRUE	reported	c7KGlu	textfile	2	FALSE
rs487060	C	T	C	T	-0.0419332	0.1599	0.530489	0.5236	FALSE	FALSE	FALSE	ieu-b-38	6	160774459	0.0303	727511	1.29199e-07	systolic blood pressure || id:ieu-b-38	systolic blood pressure	systolic blood pressure || ||	TRUE	igd	#N/A	#N/A	#N/A	#N/A	#N/A	#N/A	#N/A	0.00701794	9.1e-10	GFAT	TRUE	reported	c7KGlu	textfile	2	TRUE
rs56094641	A	G	A	G	-0.05177	-0.0237	0.60161	0.5913	FALSE	FALSE	FALSE	ieu-b-38	16	53806453	0.0305	739220	0.4367	systolic blood pressure || id:ieu-b-38	systolic blood pressure	systolic blood pressure || ||	TRUE	igd	#N/A	#N/A	#N/A	#N/A	#N/A	#N/A	#N/A	0.00721298	1.2e-12	GFAT	TRUE	reported	c7KGlu	textfile	2	TRUE
rs6001008	G	A	G	A	-0.0464171	0.0205	0.568847	0.5665	FALSE	FALSE	FALSE	ieu-b-38	22	38505347	0.0317	678927	0.5187	systolic blood pressure || id:ieu-b-38	systolic blood pressure	systolic blood pressure || ||	TRUE	igd	#N/A	#N/A	#N/A	#N/A	#N/A	#N/A	#N/A	0.00730167	1.9e-10	GFAT	TRUE	reported	c7KGlu	textfile	2	TRUE
rs7133378	G	A	G	A	-0.0534338	0.1063	0.680039	0.679	FALSE	FALSE	FALSE	ieu-b-38	12	124409502	0.0323	733713	0.000993505	systolic blood pressure || id:ieu-b-38	systolic blood pressure	systolic blood pressure || ||	TRUE	igd	#N/A	#N/A	#N/A	#N/A	#N/A	#N/A	#N/A	0.00753077	7.3e-13	GFAT	TRUE	reported	c7KGlu	textfile	2	TRUE
rs72959041	G	A	G	A	0.0942524	-0.2348	0.952632	0.9508	FALSE	FALSE	FALSE	ieu-b-38	6	127454893	0.0758	642304	0.00194102	systolic blood pressure || id:ieu-b-38	systolic blood pressure	systolic blood pressure || ||	TRUE	igd	#N/A	#N/A	#N/A	#N/A	#N/A	#N/A	#N/A	0.0166843	1.9e-08	GFAT	TRUE	reported	c7KGlu	textfile	2	TRUE
rs825453	A	T	A	T	0.0557485	-0.1219	0.39422	0.3972	FALSE	TRUE	FALSE	ieu-b-38	12	124508758	0.0307	737240	7.06594e-05	systolic blood pressure || id:ieu-b-38	systolic blood pressure	systolic blood pressure || ||	TRUE	igd	#N/A	#N/A	#N/A	#N/A	#N/A	#N/A	#N/A	0.00720593	1.2e-14	GFAT	TRUE	reported	c7KGlu	textfile	2	TRUE
rs9265830	A	G	A	G	0.0432746	-0.1835	0.321244	0.3216	FALSE	FALSE	FALSE	ieu-b-38	6	31315501	0.0349	643391	1.448e-07	systolic blood pressure || id:ieu-b-38	systolic blood pressure	systolic blood pressure || ||	TRUE	igd	TRUE	rs9265830	rs9265961	A	G	A	G	0.00759281	2.4e-08	GFAT	TRUE	reported	c7KGlu	textfile	2	TRUE
rs9379833	C	A	C	A	0.045207	0.0651	0.727742	0.7154	FALSE	FALSE	FALSE	ieu-b-38	6	26211146	0.0337	724157	0.0539002	systolic blood pressure || id:ieu-b-38	systolic blood pressure	systolic blood pressure || ||	TRUE	igd	TRUE	rs9379833	rs9358912	A	C	T	G	0.007951	4.5e-09	GFAT	TRUE	reported	c7KGlu	textfile	2	TRUE
rs1074742	A	G	A	G	0.0408323	0.0004	0.400569	0.4162	FALSE	FALSE	FALSE	ieu-b-39	11	95852634	0.0176	744686	0.9805	diastolic blood pressure || id:ieu-b-39	diastolic blood pressure	diastolic blood pressure || ||	TRUE	igd	TRUE	rs1074742	rs7941011	A	G	G	T	0.00713407	1.4e-08	GFAT	TRUE	reported	c7KGlu	textfile	2	TRUE
rs1325033	T	C	T	C	-0.0407347	-0.0633	0.464804	0.4653	FALSE	FALSE	FALSE	ieu-b-39	6	50968152	0.0173	752636	0.000257899	diastolic blood pressure || id:ieu-b-39	diastolic blood pressure	diastolic blood pressure || ||	TRUE	igd	#N/A	#N/A	#N/A	#N/A	#N/A	#N/A	#N/A	0.00700127	7.5e-09	GFAT	TRUE	reported	c7KGlu	textfile	2	TRUE
rs138756410	T	C	T	C	-0.171925	-0.0947	0.985721	0.9833	FALSE	FALSE	FALSE	ieu-b-39	12	124344710	0.0746	651463	0.2044	diastolic blood pressure || id:ieu-b-39	diastolic blood pressure	diastolic blood pressure || ||	TRUE	igd	#N/A	#N/A	#N/A	#N/A	#N/A	#N/A	#N/A	0.0309583	3e-08	GFAT	TRUE	reported	c7KGlu	textfile	2	TRUE
rs141958096	C	T	C	T	-0.144921	0.2262	0.982282	0.981	FALSE	FALSE	FALSE	ieu-b-39	6	35504030	0.0644	736492	0.000441103	diastolic blood pressure || id:ieu-b-39	diastolic blood pressure	diastolic blood pressure || ||	TRUE	igd	#N/A	#N/A	#N/A	#N/A	#N/A	#N/A	#N/A	0.0266633	3.3e-08	GFAT	TRUE	reported	c7KGlu	textfile	2	TRUE
rs147730268	G	T	G	T	0.0690469	-0.0792	0.913407	0.913	FALSE	FALSE	FALSE	ieu-b-39	12	123024476	0.0325	675567	0.0148799	diastolic blood pressure || id:ieu-b-39	diastolic blood pressure	diastolic blood pressure || ||	TRUE	igd	#N/A	#N/A	#N/A	#N/A	#N/A	#N/A	#N/A	0.0127871	2.9e-08	GFAT	TRUE	reported	c7KGlu	textfile	2	TRUE
rs16885714	A	G	A	G	0.065571	-0.064	0.902122	0.9013	FALSE	FALSE	FALSE	ieu-b-39	5	55841824	0.0294	732394	0.0296401	diastolic blood pressure || id:ieu-b-39	diastolic blood pressure	diastolic blood pressure || ||	TRUE	igd	#N/A	#N/A	#N/A	#N/A	#N/A	#N/A	#N/A	0.0119248	3.7e-08	GFAT	TRUE	reported	c7KGlu	textfile	2	TRUE
rs2820468	A	G	A	G	0.0477298	0.0199	0.34058	0.3398	FALSE	FALSE	FALSE	ieu-b-39	1	219673705	0.0183	744587	0.276	diastolic blood pressure || id:ieu-b-39	diastolic blood pressure	diastolic blood pressure || ||	TRUE	igd	#N/A	#N/A	#N/A	#N/A	#N/A	#N/A	#N/A	0.00740741	1.1e-10	GFAT	TRUE	reported	c7KGlu	textfile	2	TRUE
rs2972147	T	C	T	C	0.0479449	-0.133	0.349757	0.3578	FALSE	FALSE	FALSE	ieu-b-39	2	227099854	0.018	754482	1.3671e-13	diastolic blood pressure || id:ieu-b-39	diastolic blood pressure	diastolic blood pressure || ||	TRUE	igd	#N/A	#N/A	#N/A	#N/A	#N/A	#N/A	#N/A	0.00731476	4.5e-11	GFAT	TRUE	reported	c7KGlu	textfile	2	TRUE
rs355906	G	A	G	A	-0.0410854	0.0919	0.556501	0.5551	FALSE	FALSE	FALSE	ieu-b-39	2	165644545	0.0174	748130	1.29101e-07	diastolic blood pressure || id:ieu-b-39	diastolic blood pressure	diastolic blood pressure || ||	TRUE	igd	TRUE	rs355906	rs355909	A	G	C	T	0.00713235	6.3e-09	GFAT	TRUE	reported	c7KGlu	textfile	2	TRUE
rs4711750	T	A	T	A	0.0540581	-0.1518	0.500128	0.5018	FALSE	TRUE	TRUE	ieu-b-39	6	43757082	0.0179	706440	2.10184e-17	diastolic blood pressure || id:ieu-b-39	diastolic blood pressure	diastolic blood pressure || ||	TRUE	igd	#N/A	#N/A	#N/A	#N/A	#N/A	#N/A	#N/A	0.00700055	5.8e-15	GFAT	TRUE	reported	c7KGlu	textfile	2	FALSE
rs487060	C	T	C	T	-0.0419332	0.0206	0.530489	0.5241	FALSE	FALSE	FALSE	ieu-b-39	6	160774459	0.0174	746915	0.2351	diastolic blood pressure || id:ieu-b-39	diastolic blood pressure	diastolic blood pressure || ||	TRUE	igd	#N/A	#N/A	#N/A	#N/A	#N/A	#N/A	#N/A	0.00701794	9.1e-10	GFAT	TRUE	reported	c7KGlu	textfile	2	TRUE
rs56094641	A	G	A	G	-0.05177	0.0633	0.60161	0.5916	FALSE	FALSE	FALSE	ieu-b-39	16	53806453	0.0176	751000	0.000335699	diastolic blood pressure || id:ieu-b-39	diastolic blood pressure	diastolic blood pressure || ||	TRUE	igd	#N/A	#N/A	#N/A	#N/A	#N/A	#N/A	#N/A	0.00721298	1.2e-12	GFAT	TRUE	reported	c7KGlu	textfile	2	TRUE
rs6001008	G	A	G	A	-0.0464171	0.0269	0.568847	0.5669	FALSE	FALSE	FALSE	ieu-b-39	22	38505347	0.0183	690075	0.141	diastolic blood pressure || id:ieu-b-39	diastolic blood pressure	diastolic blood pressure || ||	TRUE	igd	#N/A	#N/A	#N/A	#N/A	#N/A	#N/A	#N/A	0.00730167	1.9e-10	GFAT	TRUE	reported	c7KGlu	textfile	2	TRUE
rs7133378	G	A	G	A	-0.0534338	0.0331	0.680039	0.6797	FALSE	FALSE	FALSE	ieu-b-39	12	124409502	0.0186	745517	0.0751796	diastolic blood pressure || id:ieu-b-39	diastolic blood pressure	diastolic blood pressure || ||	TRUE	igd	#N/A	#N/A	#N/A	#N/A	#N/A	#N/A	#N/A	0.00753077	7.3e-13	GFAT	TRUE	reported	c7KGlu	textfile	2	TRUE
rs72959041	G	A	G	A	0.0942524	-0.198	0.952632	0.9504	FALSE	FALSE	FALSE	ieu-b-39	6	127454893	0.0431	659860	4.24796e-06	diastolic blood pressure || id:ieu-b-39	diastolic blood pressure	diastolic blood pressure || ||	TRUE	igd	#N/A	#N/A	#N/A	#N/A	#N/A	#N/A	#N/A	0.0166843	1.9e-08	GFAT	TRUE	reported	c7KGlu	textfile	2	TRUE
rs825453	A	T	A	T	0.0557485	-0.0607	0.39422	0.3964	FALSE	TRUE	FALSE	ieu-b-39	12	124508758	0.0177	748996	0.000609102	diastolic blood pressure || id:ieu-b-39	diastolic blood pressure	diastolic blood pressure || ||	TRUE	igd	#N/A	#N/A	#N/A	#N/A	#N/A	#N/A	#N/A	0.00720593	1.2e-14	GFAT	TRUE	reported	c7KGlu	textfile	2	TRUE
rs9265830	A	G	A	G	0.0432746	-0.2235	0.321244	0.3237	FALSE	FALSE	FALSE	ieu-b-39	6	31315501	0.0197	662704	8.3618e-30	diastolic blood pressure || id:ieu-b-39	diastolic blood pressure	diastolic blood pressure || ||	TRUE	igd	TRUE	rs9265830	rs9265961	A	G	A	G	0.00759281	2.4e-08	GFAT	TRUE	reported	c7KGlu	textfile	2	TRUE
rs9379833	C	A	C	A	0.045207	0.0358	0.727742	0.7167	FALSE	FALSE	FALSE	ieu-b-39	6	26211146	0.0193	743573	0.0645803	diastolic blood pressure || id:ieu-b-39	diastolic blood pressure	diastolic blood pressure || ||	TRUE	igd	TRUE	rs9379833	rs9358912	A	C	T	G	0.007951	4.5e-09	GFAT	TRUE	reported	c7KGlu	textfile	2	TRUE

## Sheet: VATASAT
SNP	effect_allele.exposure	other_allele.exposure	effect_allele.outcome	other_allele.outcome	beta.exposure	beta.outcome	eaf.exposure	eaf.outcome	remove	palindromic	ambiguous	id.outcome	chr	pos	se.outcome	samplesize.outcome	pval.outcome	outcome	originalname.outcome	outcome.deprecated	mr_keep.outcome	data_source.outcome	proxy.outcome	target_snp.outcome	proxy_snp.outcome	target_a1.outcome	target_a2.outcome	proxy_a1.outcome	proxy_a2.outcome	se.exposure	pval.exposure	exposure	mr_keep.exposure	pval_origin.exposure	id.exposure	data_source.exposure	action	mr_keep
rs10406327	C	G	C	G	-0.0645641	0.0373	0.523125	0.523221	FALSE	TRUE	TRUE	ebi-a-GCST006867	19	33890838	0.0079	62892	2.25798e-06	Type 2 diabetes || id:ebi-a-GCST006867	Type 2 diabetes	Type 2 diabetes || ||	TRUE	igd	#N/A	#N/A	#N/A	#N/A	#N/A	#N/A	#N/A	0.00686139	1.5e-22	VAT/ASAT	TRUE	reported	vUrItL	textfile	2	FALSE
rs11031796	G	A	G	A	0.0575984	-0.0284	0.61157	0.619725	FALSE	FALSE	FALSE	ebi-a-GCST006867	11	32479807	0.0081	62892	0.000423204	Type 2 diabetes || id:ebi-a-GCST006867	Type 2 diabetes	Type 2 diabetes || ||	TRUE	igd	#N/A	#N/A	#N/A	#N/A	#N/A	#N/A	#N/A	0.00704028	5.8e-17	VAT/ASAT	TRUE	reported	vUrItL	textfile	2	TRUE
rs11199845	C	T	C	T	0.0545118	0.0173	0.460196	0.456804	FALSE	FALSE	FALSE	ebi-a-GCST006867	10	122992475	0.0079	62892	0.0290998	Type 2 diabetes || id:ebi-a-GCST006867	Type 2 diabetes	Type 2 diabetes || ||	TRUE	igd	#N/A	#N/A	#N/A	#N/A	#N/A	#N/A	#N/A	0.00688591	1.5e-14	VAT/ASAT	TRUE	reported	vUrItL	textfile	2	TRUE
rs112299234	T	C	T	C	-0.0500765	-0.0126	0.700474	0.696825	FALSE	FALSE	FALSE	ebi-a-GCST006867	5	173339531	0.0085	62892	0.1399	Type 2 diabetes || id:ebi-a-GCST006867	Type 2 diabetes	Type 2 diabetes || ||	TRUE	igd	#N/A	#N/A	#N/A	#N/A	#N/A	#N/A	#N/A	0.00747319	3.2e-12	VAT/ASAT	TRUE	reported	vUrItL	textfile	2	TRUE
rs12321	G	C	G	C	0.0414861	-0.0074	0.561179	0.562504	FALSE	TRUE	TRUE	ebi-a-GCST006867	22	29453193	0.0084	62892	0.378	Type 2 diabetes || id:ebi-a-GCST006867	Type 2 diabetes	Type 2 diabetes || ||	TRUE	igd	#N/A	#N/A	#N/A	#N/A	#N/A	#N/A	#N/A	0.00688494	8.2e-10	VAT/ASAT	TRUE	reported	vUrItL	textfile	2	FALSE
rs13028464	C	T	C	T	-0.0389143	0.0035	0.631259	0.626957	FALSE	FALSE	FALSE	ebi-a-GCST006867	2	178121005	0.0081	62892	0.662599	Type 2 diabetes || id:ebi-a-GCST006867	Type 2 diabetes	Type 2 diabetes || ||	TRUE	igd	#N/A	#N/A	#N/A	#N/A	#N/A	#N/A	#N/A	0.00710541	4.8e-08	VAT/ASAT	TRUE	reported	vUrItL	textfile	2	TRUE
rs17036328	T	C	T	C	0.0799545	0.1067	0.877454	0.877636	FALSE	FALSE	FALSE	ebi-a-GCST006867	3	12390484	0.0111	62892	6.06736e-22	Type 2 diabetes || id:ebi-a-GCST006867	Type 2 diabetes	Type 2 diabetes || ||	TRUE	igd	#N/A	#N/A	#N/A	#N/A	#N/A	#N/A	#N/A	0.0104237	5.8e-15	VAT/ASAT	TRUE	reported	vUrItL	textfile	2	TRUE
rs1936789	G	A	G	A	-0.039852	0.0052	0.464993	0.470269	FALSE	FALSE	FALSE	ebi-a-GCST006867	6	127419737	0.0071	62892	0.4651	Type 2 diabetes || id:ebi-a-GCST006867	Type 2 diabetes	Type 2 diabetes || ||	TRUE	igd	#N/A	#N/A	#N/A	#N/A	#N/A	#N/A	#N/A	0.00688361	1.1e-09	VAT/ASAT	TRUE	reported	vUrItL	textfile	2	TRUE
rs2384054	T	C	T	C	0.0432082	-0.0074	0.510789	0.514306	FALSE	FALSE	FALSE	ebi-a-GCST006867	2	25156773	0.0078	62892	0.3388	Type 2 diabetes || id:ebi-a-GCST006867	Type 2 diabetes	Type 2 diabetes || ||	TRUE	igd	#N/A	#N/A	#N/A	#N/A	#N/A	#N/A	#N/A	0.00683623	1.8e-10	VAT/ASAT	TRUE	reported	vUrItL	textfile	2	TRUE
rs2396316	A	T	A	T	-0.0483146	-0.0851	0.360315	0.359627	FALSE	TRUE	FALSE	ebi-a-GCST006867	2	227136202	0.0082	62892	4.6334e-25	Type 2 diabetes || id:ebi-a-GCST006867	Type 2 diabetes	Type 2 diabetes || ||	TRUE	igd	TRUE	rs2396316	rs1567973	A	T	A	G	0.00713711	8.5e-12	VAT/ASAT	TRUE	reported	vUrItL	textfile	2	TRUE
rs269967	A	T	A	T	0.0484104	0.0213	0.824701	0.824588	FALSE	TRUE	FALSE	ebi-a-GCST006867	18	42776435	0.0102	62892	0.0371997	Type 2 diabetes || id:ebi-a-GCST006867	Type 2 diabetes	Type 2 diabetes || ||	TRUE	igd	#N/A	#N/A	#N/A	#N/A	#N/A	#N/A	#N/A	0.00896942	1.9e-08	VAT/ASAT	TRUE	reported	vUrItL	textfile	2	TRUE
rs2982521	A	T	A	T	0.060991	0.0276	0.372024	0.372049	FALSE	TRUE	FALSE	ebi-a-GCST006867	6	139835329	0.0081	62892	0.000621799	Type 2 diabetes || id:ebi-a-GCST006867	Type 2 diabetes	Type 2 diabetes || ||	TRUE	igd	#N/A	#N/A	#N/A	#N/A	#N/A	#N/A	#N/A	0.00707401	5.6e-18	VAT/ASAT	TRUE	reported	vUrItL	textfile	2	TRUE
rs4925049	G	A	G	A	-0.0694256	-0.0204	0.91724	0.922464	FALSE	FALSE	FALSE	ebi-a-GCST006867	17	17533991	0.0145	62892	0.1611	Type 2 diabetes || id:ebi-a-GCST006867	Type 2 diabetes	Type 2 diabetes || ||	TRUE	igd	#N/A	#N/A	#N/A	#N/A	#N/A	#N/A	#N/A	0.0126859	2.6e-08	VAT/ASAT	TRUE	reported	vUrItL	textfile	2	TRUE
rs56082403	T	C	T	C	-0.0734406	-0.0178	0.592875	0.597765	FALSE	FALSE	FALSE	ebi-a-GCST006867	3	156797225	0.008	62892	0.0258601	Type 2 diabetes || id:ebi-a-GCST006867	Type 2 diabetes	Type 2 diabetes || ||	TRUE	igd	#N/A	#N/A	#N/A	#N/A	#N/A	#N/A	#N/A	0.00699703	3.8e-26	VAT/ASAT	TRUE	reported	vUrItL	textfile	2	TRUE
rs6474552	G	C	G	C	-0.0398532	-0.0297	0.431859	0.433257	FALSE	TRUE	TRUE	ebi-a-GCST006867	9	1054362	0.0079	62892	0.000187202	Type 2 diabetes || id:ebi-a-GCST006867	Type 2 diabetes	Type 2 diabetes || ||	TRUE	igd	#N/A	#N/A	#N/A	#N/A	#N/A	#N/A	#N/A	0.00695739	1.2e-08	VAT/ASAT	TRUE	reported	vUrItL	textfile	2	FALSE
rs6903044	G	C	G	C	-0.0561955	0.0099	0.783168	0.783082	FALSE	TRUE	FALSE	ebi-a-GCST006867	6	19868603	0.0095	62892	0.2984	Type 2 diabetes || id:ebi-a-GCST006867	Type 2 diabetes	Type 2 diabetes || ||	TRUE	igd	#N/A	#N/A	#N/A	#N/A	#N/A	#N/A	#N/A	0.00834464	1.5e-11	VAT/ASAT	TRUE	reported	vUrItL	textfile	2	TRUE
rs6997996	A	G	A	G	-0.0511875	-0.0011	0.742446	0.745342	FALSE	FALSE	FALSE	ebi-a-GCST006867	8	25891653	0.009	62892	0.907	Type 2 diabetes || id:ebi-a-GCST006867	Type 2 diabetes	Type 2 diabetes || ||	TRUE	igd	#N/A	#N/A	#N/A	#N/A	#N/A	#N/A	#N/A	0.00784347	3.3e-11	VAT/ASAT	TRUE	reported	vUrItL	textfile	2	TRUE
rs7133378	G	A	G	A	0.0432784	0.0284	0.680039	0.681248	FALSE	FALSE	FALSE	ebi-a-GCST006867	12	124409502	0.0078	62892	0.000285503	Type 2 diabetes || id:ebi-a-GCST006867	Type 2 diabetes	Type 2 diabetes || ||	TRUE	igd	#N/A	#N/A	#N/A	#N/A	#N/A	#N/A	#N/A	0.00734397	5.4e-09	VAT/ASAT	TRUE	reported	vUrItL	textfile	2	TRUE
rs9484299	C	T	C	T	-0.0389253	-0.0111	0.629229	0.633561	FALSE	FALSE	FALSE	ebi-a-GCST006867	6	139963500	0.0081	62892	0.1739	Type 2 diabetes || id:ebi-a-GCST006867	Type 2 diabetes	Type 2 diabetes || ||	TRUE	igd	#N/A	#N/A	#N/A	#N/A	#N/A	#N/A	#N/A	0.00712404	4.5e-08	VAT/ASAT	TRUE	reported	vUrItL	textfile	2	TRUE
rs10406327	C	G	C	G	-0.0645641	0.0072	0.523125	0.529	FALSE	TRUE	TRUE	ebi-a-GCST90002232	19	33890838	0.0018	200622	0.0001008	Fasting glucose || id:ebi-a-GCST90002232	Fasting glucose	Fasting glucose || ||	TRUE	igd	#N/A	#N/A	#N/A	#N/A	#N/A	#N/A	#N/A	0.00686139	1.5e-22	VAT/ASAT	TRUE	reported	vUrItL	textfile	2	FALSE
rs11031796	G	A	G	A	0.0575984	-0.0011	0.61157	0.624	FALSE	FALSE	FALSE	ebi-a-GCST90002232	11	32479807	0.0019	200622	0.6893	Fasting glucose || id:ebi-a-GCST90002232	Fasting glucose	Fasting glucose || ||	TRUE	igd	#N/A	#N/A	#N/A	#N/A	#N/A	#N/A	#N/A	0.00704028	5.8e-17	VAT/ASAT	TRUE	reported	vUrItL	textfile	2	TRUE
rs11199845	C	T	C	T	0.0545118	-0.0005	0.460196	0.495	FALSE	FALSE	FALSE	ebi-a-GCST90002232	10	122992475	0.0018	200622	0.6414	Fasting glucose || id:ebi-a-GCST90002232	Fasting glucose	Fasting glucose || ||	TRUE	igd	#N/A	#N/A	#N/A	#N/A	#N/A	#N/A	#N/A	0.00688591	1.5e-14	VAT/ASAT	TRUE	reported	vUrItL	textfile	2	TRUE
rs112299234	T	C	T	C	-0.0500765	0.004	0.700474	0.689	FALSE	FALSE	FALSE	ebi-a-GCST90002232	5	173339531	0.0017	200622	0.02246	Fasting glucose || id:ebi-a-GCST90002232	Fasting glucose	Fasting glucose || ||	TRUE	igd	#N/A	#N/A	#N/A	#N/A	#N/A	#N/A	#N/A	0.00747319	3.2e-12	VAT/ASAT	TRUE	reported	vUrItL	textfile	2	TRUE
rs12321	G	C	G	C	0.0414861	0.0003	0.561179	0.584	FALSE	TRUE	TRUE	ebi-a-GCST90002232	22	29453193	0.0017	200622	1	Fasting glucose || id:ebi-a-GCST90002232	Fasting glucose	Fasting glucose || ||	TRUE	igd	#N/A	#N/A	#N/A	#N/A	#N/A	#N/A	#N/A	0.00688494	8.2e-10	VAT/ASAT	TRUE	reported	vUrItL	textfile	2	FALSE
rs13028464	C	T	C	T	-0.0389143	-0.0004	0.631259	0.625	FALSE	FALSE	FALSE	ebi-a-GCST90002232	2	178121005	0.0019	200622	0.7163	Fasting glucose || id:ebi-a-GCST90002232	Fasting glucose	Fasting glucose || ||	TRUE	igd	#N/A	#N/A	#N/A	#N/A	#N/A	#N/A	#N/A	0.00710541	4.8e-08	VAT/ASAT	TRUE	reported	vUrItL	textfile	2	TRUE
rs13303359	A	C	A	C	0.0425534	0.0005	0.471009	0.501	FALSE	FALSE	FALSE	ebi-a-GCST90002232	1	203519194	0.0024	200622	0.666099	Fasting glucose || id:ebi-a-GCST90002232	Fasting glucose	Fasting glucose || ||	TRUE	igd	TRUE	rs13303359	rs6695980	C	A	C	T	0.00689928	4.4e-10	VAT/ASAT	TRUE	reported	vUrItL	textfile	2	TRUE
rs17036328	T	C	T	C	0.0799545	0.0071	0.877454	0.881	FALSE	FALSE	FALSE	ebi-a-GCST90002232	3	12390484	0.0024	200622	0.002073	Fasting glucose || id:ebi-a-GCST90002232	Fasting glucose	Fasting glucose || ||	TRUE	igd	#N/A	#N/A	#N/A	#N/A	#N/A	#N/A	#N/A	0.0104237	5.8e-15	VAT/ASAT	TRUE	reported	vUrItL	textfile	2	TRUE
rs185139895	G	A	G	A	-0.12055	-0.0047	0.957552	0.968	FALSE	FALSE	FALSE	ebi-a-GCST90002232	6	34177853	0.0053	200622	0.2512	Fasting glucose || id:ebi-a-GCST90002232	Fasting glucose	Fasting glucose || ||	TRUE	igd	#N/A	#N/A	#N/A	#N/A	#N/A	#N/A	#N/A	0.0169984	1.1e-12	VAT/ASAT	TRUE	reported	vUrItL	textfile	2	TRUE
rs1936789	G	A	G	A	-0.039852	0.005	0.464993	0.517	FALSE	FALSE	FALSE	ebi-a-GCST90002232	6	127419737	0.0016	200622	0.00153501	Fasting glucose || id:ebi-a-GCST90002232	Fasting glucose	Fasting glucose || ||	TRUE	igd	#N/A	#N/A	#N/A	#N/A	#N/A	#N/A	#N/A	0.00688361	1.1e-09	VAT/ASAT	TRUE	reported	vUrItL	textfile	2	TRUE
rs2384054	T	C	T	C	0.0432082	0.0025	0.510789	0.54	FALSE	FALSE	FALSE	ebi-a-GCST90002232	2	25156773	0.0018	200622	0.084351	Fasting glucose || id:ebi-a-GCST90002232	Fasting glucose	Fasting glucose || ||	TRUE	igd	#N/A	#N/A	#N/A	#N/A	#N/A	#N/A	#N/A	0.00683623	1.8e-10	VAT/ASAT	TRUE	reported	vUrItL	textfile	2	TRUE
rs2396316	A	T	A	T	-0.0483146	-0.0025	0.360315	#N/A	FALSE	TRUE	TRUE	ebi-a-GCST90002232	2	227133527	0.007	200622	0.639401	Fasting glucose || id:ebi-a-GCST90002232	Fasting glucose	Fasting glucose || ||	TRUE	igd	#N/A	#N/A	#N/A	#N/A	#N/A	#N/A	#N/A	0.00713711	8.5e-12	VAT/ASAT	TRUE	reported	vUrItL	textfile	2	FALSE
rs269967	A	T	A	T	0.0484104	-0.0008	0.824701	0.84	FALSE	TRUE	FALSE	ebi-a-GCST90002232	18	42776435	0.0024	200622	0.7579	Fasting glucose || id:ebi-a-GCST90002232	Fasting glucose	Fasting glucose || ||	TRUE	igd	#N/A	#N/A	#N/A	#N/A	#N/A	#N/A	#N/A	0.00896942	1.9e-08	VAT/ASAT	TRUE	reported	vUrItL	textfile	2	TRUE
rs2853951	C	T	C	T	-0.0441773	0.0002	0.406538	0.331	FALSE	FALSE	FALSE	ebi-a-GCST90002232	6	31236115	0.0022	200622	0.748101	Fasting glucose || id:ebi-a-GCST90002232	Fasting glucose	Fasting glucose || ||	TRUE	igd	#N/A	#N/A	#N/A	#N/A	#N/A	#N/A	#N/A	0.00696937	3.2e-10	VAT/ASAT	TRUE	reported	vUrItL	textfile	2	TRUE
rs2982521	A	T	A	T	0.060991	0.0008	0.372024	0.393	FALSE	TRUE	FALSE	ebi-a-GCST90002232	6	139835329	0.0019	200622	0.4239	Fasting glucose || id:ebi-a-GCST90002232	Fasting glucose	Fasting glucose || ||	TRUE	igd	#N/A	#N/A	#N/A	#N/A	#N/A	#N/A	#N/A	0.00707401	5.6e-18	VAT/ASAT	TRUE	reported	vUrItL	textfile	2	TRUE
rs3890765	C	A	C	A	-0.083657	-0.0012	0.94056	0.929	FALSE	FALSE	FALSE	ebi-a-GCST90002232	8	25459001	0.0047	200622	0.6576	Fasting glucose || id:ebi-a-GCST90002232	Fasting glucose	Fasting glucose || ||	TRUE	igd	#N/A	#N/A	#N/A	#N/A	#N/A	#N/A	#N/A	0.0149358	6.8e-09	VAT/ASAT	TRUE	reported	vUrItL	textfile	2	TRUE
rs4925049	G	A	G	A	-0.0694256	-0.0021	0.91724	0.916	FALSE	FALSE	FALSE	ebi-a-GCST90002232	17	17533991	0.0034	200622	0.3547	Fasting glucose || id:ebi-a-GCST90002232	Fasting glucose	Fasting glucose || ||	TRUE	igd	#N/A	#N/A	#N/A	#N/A	#N/A	#N/A	#N/A	0.0126859	2.6e-08	VAT/ASAT	TRUE	reported	vUrItL	textfile	2	TRUE
rs55767272	A	C	A	C	0.084823	0.0049	0.937376	0.952	FALSE	FALSE	FALSE	ebi-a-GCST90002232	10	63702572	0.0042	200622	0.1594	Fasting glucose || id:ebi-a-GCST90002232	Fasting glucose	Fasting glucose || ||	TRUE	igd	#N/A	#N/A	#N/A	#N/A	#N/A	#N/A	#N/A	0.0141265	6.8e-09	VAT/ASAT	TRUE	reported	vUrItL	textfile	2	TRUE
rs55865721	G	A	G	A	0.094667	-0.0095	0.92689	0.938	FALSE	FALSE	FALSE	ebi-a-GCST90002232	19	33832399	0.0049	200622	0.0867201	Fasting glucose || id:ebi-a-GCST90002232	Fasting glucose	Fasting glucose || ||	TRUE	igd	#N/A	#N/A	#N/A	#N/A	#N/A	#N/A	#N/A	0.0132115	4.5e-13	VAT/ASAT	TRUE	reported	vUrItL	textfile	2	TRUE
rs56082403	T	C	T	C	-0.0734406	-0.004	0.592875	0.604	FALSE	FALSE	FALSE	ebi-a-GCST90002232	3	156797225	0.0019	200622	0.0581393	Fasting glucose || id:ebi-a-GCST90002232	Fasting glucose	Fasting glucose || ||	TRUE	igd	#N/A	#N/A	#N/A	#N/A	#N/A	#N/A	#N/A	0.00699703	3.8e-26	VAT/ASAT	TRUE	reported	vUrItL	textfile	2	TRUE
rs577721086	T	C	T	C	-0.143292	0.0119	0.95238	#N/A	FALSE	FALSE	FALSE	ebi-a-GCST90002232	6	127440047	0.0153	200622	0.4278	Fasting glucose || id:ebi-a-GCST90002232	Fasting glucose	Fasting glucose || ||	TRUE	igd	#N/A	#N/A	#N/A	#N/A	#N/A	#N/A	#N/A	0.016186	1.1e-19	VAT/ASAT	TRUE	reported	vUrItL	textfile	2	TRUE
rs6474552	G	C	G	C	-0.0398532	-0.0027	0.431859	0.375	FALSE	TRUE	TRUE	ebi-a-GCST90002232	9	1054362	0.002	200622	0.1885	Fasting glucose || id:ebi-a-GCST90002232	Fasting glucose	Fasting glucose || ||	TRUE	igd	#N/A	#N/A	#N/A	#N/A	#N/A	#N/A	#N/A	0.00695739	1.2e-08	VAT/ASAT	TRUE	reported	vUrItL	textfile	2	FALSE
rs6903044	G	C	G	C	-0.0561955	-0.0012	0.783168	0.77	FALSE	TRUE	FALSE	ebi-a-GCST90002232	6	19868603	0.0022	200622	0.544999	Fasting glucose || id:ebi-a-GCST90002232	Fasting glucose	Fasting glucose || ||	TRUE	igd	#N/A	#N/A	#N/A	#N/A	#N/A	#N/A	#N/A	0.00834464	1.5e-11	VAT/ASAT	TRUE	reported	vUrItL	textfile	2	TRUE
rs6997996	A	G	A	G	-0.0511875	0.0016	0.742446	0.735	FALSE	FALSE	FALSE	ebi-a-GCST90002232	8	25891653	0.0021	200622	0.547599	Fasting glucose || id:ebi-a-GCST90002232	Fasting glucose	Fasting glucose || ||	TRUE	igd	#N/A	#N/A	#N/A	#N/A	#N/A	#N/A	#N/A	0.00784347	3.3e-11	VAT/ASAT	TRUE	reported	vUrItL	textfile	2	TRUE
rs7133378	G	A	G	A	0.0432784	0.0046	0.680039	0.661	FALSE	FALSE	FALSE	ebi-a-GCST90002232	12	124409502	0.0018	200622	0.0198802	Fasting glucose || id:ebi-a-GCST90002232	Fasting glucose	Fasting glucose || ||	TRUE	igd	#N/A	#N/A	#N/A	#N/A	#N/A	#N/A	#N/A	0.00734397	5.4e-09	VAT/ASAT	TRUE	reported	vUrItL	textfile	2	TRUE
rs73221948	G	T	G	T	0.102931	-0.0054	0.708851	0.756	FALSE	FALSE	FALSE	ebi-a-GCST90002232	8	25464670	0.0037	200622	0.0373302	Fasting glucose || id:ebi-a-GCST90002232	Fasting glucose	Fasting glucose || ||	TRUE	igd	#N/A	#N/A	#N/A	#N/A	#N/A	#N/A	#N/A	0.00787718	1.3e-39	VAT/ASAT	TRUE	reported	vUrItL	textfile	2	TRUE
rs76072243	T	C	T	C	-0.0475466	0.0044	0.561705	#N/A	FALSE	FALSE	FALSE	ebi-a-GCST90002232	6	32479878	0.0073	200622	0.5887	Fasting glucose || id:ebi-a-GCST90002232	Fasting glucose	Fasting glucose || ||	TRUE	igd	#N/A	#N/A	#N/A	#N/A	#N/A	#N/A	#N/A	0.00713544	1.5e-11	VAT/ASAT	TRUE	reported	vUrItL	textfile	2	TRUE
rs9484299	C	T	C	T	-0.0389253	-0.0016	0.629229	0.617	FALSE	FALSE	FALSE	ebi-a-GCST90002232	6	139963500	0.0019	200622	0.2517	Fasting glucose || id:ebi-a-GCST90002232	Fasting glucose	Fasting glucose || ||	TRUE	igd	#N/A	#N/A	#N/A	#N/A	#N/A	#N/A	#N/A	0.00712404	4.5e-08	VAT/ASAT	TRUE	reported	vUrItL	textfile	2	TRUE
rs11031796	G	A	G	A	0.0575984	0.0139	0.61157	0.628	FALSE	FALSE	FALSE	ieu-a-299	11	32484265	0.0049	94281	0.00353102	HDL cholesterol || id:ieu-a-299	HDL cholesterol	HDL cholesterol || ||	TRUE	igd	TRUE	rs11031796	rs10835917	A	G	C	T	0.00704028	5.8e-17	VAT/ASAT	TRUE	reported	vUrItL	textfile	2	TRUE
rs11199845	C	T	C	T	0.0545118	-0.0151	0.460196	0.5013	FALSE	FALSE	FALSE	ieu-a-299	10	122994970	0.0048	94311	0.01032	HDL cholesterol || id:ieu-a-299	HDL cholesterol	HDL cholesterol || ||	TRUE	igd	TRUE	rs11199845	rs12217412	T	C	C	T	0.00688591	1.5e-14	VAT/ASAT	TRUE	reported	vUrItL	textfile	2	TRUE
rs112299234	T	C	T	C	-0.0500765	0.016	0.700474	0.6926	FALSE	FALSE	FALSE	ieu-a-299	5	173345023	0.0051	92715	0.00529395	HDL cholesterol || id:ieu-a-299	HDL cholesterol	HDL cholesterol || ||	TRUE	igd	TRUE	rs112299234	rs55946741	C	T	G	A	0.00747319	3.2e-12	VAT/ASAT	TRUE	reported	vUrItL	textfile	2	TRUE
rs13028464	C	T	C	T	-0.0389143	0.0035	0.631259	0.6214	FALSE	FALSE	FALSE	ieu-a-299	2	178121112	0.0049	94311	0.2066	HDL cholesterol || id:ieu-a-299	HDL cholesterol	HDL cholesterol || ||	TRUE	igd	TRUE	rs13028464	rs13005431	T	C	C	T	0.00710541	4.8e-08	VAT/ASAT	TRUE	reported	vUrItL	textfile	2	TRUE
rs17036328	T	C	T	C	0.0799545	-0.0117	0.877454	0.8813	FALSE	FALSE	FALSE	ieu-a-299	3	12390484	0.005	187029	0.00797003	HDL cholesterol || id:ieu-a-299	HDL cholesterol	HDL cholesterol || ||	TRUE	igd	#N/A	#N/A	#N/A	#N/A	#N/A	#N/A	#N/A	0.0104237	5.8e-15	VAT/ASAT	TRUE	reported	vUrItL	textfile	2	TRUE
rs1936789	G	A	G	A	-0.039852	0.0189	0.464993	0.5172	FALSE	FALSE	FALSE	ieu-a-299	6	127419737	0.0034	187022	1.84999e-09	HDL cholesterol || id:ieu-a-299	HDL cholesterol	HDL cholesterol || ||	TRUE	igd	#N/A	#N/A	#N/A	#N/A	#N/A	#N/A	#N/A	0.00688361	1.1e-09	VAT/ASAT	TRUE	reported	vUrItL	textfile	2	TRUE
rs2384054	T	C	T	C	0.0432082	0.0089	0.510789	0.5396	FALSE	FALSE	FALSE	ieu-a-299	2	25156773	0.0049	94311	0.0452095	HDL cholesterol || id:ieu-a-299	HDL cholesterol	HDL cholesterol || ||	TRUE	igd	#N/A	#N/A	#N/A	#N/A	#N/A	#N/A	#N/A	0.00683623	1.8e-10	VAT/ASAT	TRUE	reported	vUrItL	textfile	2	TRUE
rs2396316	A	T	A	T	-0.0483146	0.0324	0.360315	0.3905	FALSE	TRUE	FALSE	ieu-a-299	2	227172598	0.0049	92772	1.45801e-09	HDL cholesterol || id:ieu-a-299	HDL cholesterol	HDL cholesterol || ||	TRUE	igd	TRUE	rs2396316	rs2713556	A	T	C	T	0.00713711	8.5e-12	VAT/ASAT	TRUE	reported	vUrItL	textfile	2	TRUE
rs269967	A	T	A	T	0.0484104	-0.004	0.824701	#N/A	FALSE	TRUE	TRUE	ieu-a-299	18	42776435	0.0063	92817	0.7948	HDL cholesterol || id:ieu-a-299	HDL cholesterol	HDL cholesterol || ||	TRUE	igd	#N/A	#N/A	#N/A	#N/A	#N/A	#N/A	#N/A	0.00896942	1.9e-08	VAT/ASAT	TRUE	reported	vUrItL	textfile	2	FALSE
rs2982521	A	T	A	T	0.060991	-0.023	0.372024	0.438	FALSE	TRUE	TRUE	ieu-a-299	6	139835689	0.0034	187057	1.42298e-10	HDL cholesterol || id:ieu-a-299	HDL cholesterol	HDL cholesterol || ||	TRUE	igd	TRUE	rs2982521	rs668459	A	T	C	T	0.00707401	5.6e-18	VAT/ASAT	TRUE	reported	vUrItL	textfile	2	FALSE
rs3890765	C	A	C	A	-0.083657	0.0173	0.94056	0.92876	FALSE	FALSE	FALSE	ieu-a-299	8	25459001	0.0118	76891	0.1542	HDL cholesterol || id:ieu-a-299	HDL cholesterol	HDL cholesterol || ||	TRUE	igd	#N/A	#N/A	#N/A	#N/A	#N/A	#N/A	#N/A	0.0149358	6.8e-09	VAT/ASAT	TRUE	reported	vUrItL	textfile	2	TRUE
rs4925049	G	A	G	A	-0.0694256	0.0248	0.91724	0.91557	FALSE	FALSE	FALSE	ieu-a-299	17	17534415	0.0092	84939	0.007722	HDL cholesterol || id:ieu-a-299	HDL cholesterol	HDL cholesterol || ||	TRUE	igd	TRUE	rs4925049	rs8074272	A	G	C	A	0.0126859	2.6e-08	VAT/ASAT	TRUE	reported	vUrItL	textfile	2	TRUE
rs56082403	T	C	T	C	-0.0734406	-0.0212	0.592875	0.6227	FALSE	FALSE	FALSE	ieu-a-299	3	156797609	0.0036	187039	1.02301e-07	HDL cholesterol || id:ieu-a-299	HDL cholesterol	HDL cholesterol || ||	TRUE	igd	TRUE	rs56082403	rs17451107	C	T	C	T	0.00699703	3.8e-26	VAT/ASAT	TRUE	reported	vUrItL	textfile	2	TRUE
rs577721086	T	C	T	C	-0.143292	0.0376	0.95238	0.95778	FALSE	FALSE	FALSE	ieu-a-299	6	127454893	0.0102	87273	0.000635199	HDL cholesterol || id:ieu-a-299	HDL cholesterol	HDL cholesterol || ||	TRUE	igd	TRUE	rs577721086	rs72959041	C	T	A	G	0.016186	1.1e-19	VAT/ASAT	TRUE	reported	vUrItL	textfile	2	TRUE
rs6474552	G	C	G	C	-0.0398532	-0.0032	0.431859	#N/A	FALSE	TRUE	TRUE	ieu-a-299	9	1054362	0.005	94311	0.3445	HDL cholesterol || id:ieu-a-299	HDL cholesterol	HDL cholesterol || ||	TRUE	igd	#N/A	#N/A	#N/A	#N/A	#N/A	#N/A	#N/A	0.00695739	1.2e-08	VAT/ASAT	TRUE	reported	vUrItL	textfile	2	FALSE
rs6903044	G	C	G	C	-0.0561955	0.0039	0.783168	#N/A	FALSE	TRUE	TRUE	ieu-a-299	6	19868603	0.0059	94249	0.7295	HDL cholesterol || id:ieu-a-299	HDL cholesterol	HDL cholesterol || ||	TRUE	igd	#N/A	#N/A	#N/A	#N/A	#N/A	#N/A	#N/A	0.00834464	1.5e-11	VAT/ASAT	TRUE	reported	vUrItL	textfile	2	FALSE
rs6997996	A	G	A	G	-0.0511875	-0.0052	0.742446	0.7348	FALSE	FALSE	FALSE	ieu-a-299	8	25891653	0.0054	94311	0.611799	HDL cholesterol || id:ieu-a-299	HDL cholesterol	HDL cholesterol || ||	TRUE	igd	#N/A	#N/A	#N/A	#N/A	#N/A	#N/A	#N/A	0.00784347	3.3e-11	VAT/ASAT	TRUE	reported	vUrItL	textfile	2	TRUE
rs7133378	G	A	G	A	0.0432784	-0.0286	0.680039	0.6609	FALSE	FALSE	FALSE	ieu-a-299	12	124409502	0.0037	184237	1.92619e-13	HDL cholesterol || id:ieu-a-299	HDL cholesterol	HDL cholesterol || ||	TRUE	igd	#N/A	#N/A	#N/A	#N/A	#N/A	#N/A	#N/A	0.00734397	5.4e-09	VAT/ASAT	TRUE	reported	vUrItL	textfile	2	TRUE
rs9484299	C	T	C	T	-0.0389253	0.0041	0.629229	0.6174	FALSE	FALSE	FALSE	ieu-a-299	6	139963500	0.005	94311	0.4411	HDL cholesterol || id:ieu-a-299	HDL cholesterol	HDL cholesterol || ||	TRUE	igd	#N/A	#N/A	#N/A	#N/A	#N/A	#N/A	#N/A	0.00712404	4.5e-08	VAT/ASAT	TRUE	reported	vUrItL	textfile	2	TRUE
rs11031796	G	A	G	A	0.0575984	-0.011	0.61157	0.628	FALSE	FALSE	FALSE	ieu-a-300	11	32484265	0.0054	89858	0.09181	LDL cholesterol || id:ieu-a-300	LDL cholesterol	LDL cholesterol || ||	TRUE	igd	TRUE	rs11031796	rs10835917	A	G	C	T	0.00704028	5.8e-17	VAT/ASAT	TRUE	reported	vUrItL	textfile	2	TRUE
rs11199845	C	T	C	T	0.0545118	0.0075	0.460196	0.5013	FALSE	FALSE	FALSE	ieu-a-300	10	122994970	0.0052	89888	0.1962	LDL cholesterol || id:ieu-a-300	LDL cholesterol	LDL cholesterol || ||	TRUE	igd	TRUE	rs11199845	rs12217412	T	C	C	T	0.00688591	1.5e-14	VAT/ASAT	TRUE	reported	vUrItL	textfile	2	TRUE
rs112299234	T	C	T	C	-0.0500765	0.0005	0.700474	0.6926	FALSE	FALSE	FALSE	ieu-a-300	5	173345023	0.0054	83081	0.8749	LDL cholesterol || id:ieu-a-300	LDL cholesterol	LDL cholesterol || ||	TRUE	igd	TRUE	rs112299234	rs55946741	C	T	G	A	0.00747319	3.2e-12	VAT/ASAT	TRUE	reported	vUrItL	textfile	2	TRUE
rs13028464	C	T	C	T	-0.0389143	0.0008	0.631259	0.6214	FALSE	FALSE	FALSE	ieu-a-300	2	178121112	0.0054	89888	0.9988	LDL cholesterol || id:ieu-a-300	LDL cholesterol	LDL cholesterol || ||	TRUE	igd	TRUE	rs13028464	rs13005431	T	C	C	T	0.00710541	4.8e-08	VAT/ASAT	TRUE	reported	vUrItL	textfile	2	TRUE
rs17036328	T	C	T	C	0.0799545	0.004	0.877454	0.8813	FALSE	FALSE	FALSE	ieu-a-300	3	12390484	0.0054	172955	0.608001	LDL cholesterol || id:ieu-a-300	LDL cholesterol	LDL cholesterol || ||	TRUE	igd	#N/A	#N/A	#N/A	#N/A	#N/A	#N/A	#N/A	0.0104237	5.8e-15	VAT/ASAT	TRUE	reported	vUrItL	textfile	2	TRUE
rs1936789	G	A	G	A	-0.039852	-0.006	0.464993	0.5172	FALSE	FALSE	FALSE	ieu-a-300	6	127419737	0.0037	172963	0.2119	LDL cholesterol || id:ieu-a-300	LDL cholesterol	LDL cholesterol || ||	TRUE	igd	#N/A	#N/A	#N/A	#N/A	#N/A	#N/A	#N/A	0.00688361	1.1e-09	VAT/ASAT	TRUE	reported	vUrItL	textfile	2	TRUE
rs2384054	T	C	T	C	0.0432082	-0.0061	0.510789	0.5396	FALSE	FALSE	FALSE	ieu-a-300	2	25156773	0.0053	89888	0.538	LDL cholesterol || id:ieu-a-300	LDL cholesterol	LDL cholesterol || ||	TRUE	igd	#N/A	#N/A	#N/A	#N/A	#N/A	#N/A	#N/A	0.00683623	1.8e-10	VAT/ASAT	TRUE	reported	vUrItL	textfile	2	TRUE
rs2396316	A	T	A	T	-0.0483146	-0.0012	0.360315	0.3905	FALSE	TRUE	FALSE	ieu-a-300	2	227172598	0.0052	83132	0.803	LDL cholesterol || id:ieu-a-300	LDL cholesterol	LDL cholesterol || ||	TRUE	igd	TRUE	rs2396316	rs2713556	A	T	C	T	0.00713711	8.5e-12	VAT/ASAT	TRUE	reported	vUrItL	textfile	2	TRUE
rs269967	A	T	A	T	0.0484104	0.0048	0.824701	#N/A	FALSE	TRUE	TRUE	ieu-a-300	18	42776435	0.0069	88430	0.9106	LDL cholesterol || id:ieu-a-300	LDL cholesterol	LDL cholesterol || ||	TRUE	igd	#N/A	#N/A	#N/A	#N/A	#N/A	#N/A	#N/A	0.00896942	1.9e-08	VAT/ASAT	TRUE	reported	vUrItL	textfile	2	FALSE
rs2982521	A	T	A	T	0.060991	0.0125	0.372024	0.438	FALSE	TRUE	TRUE	ieu-a-300	6	139835689	0.0037	172986	0.000951809	LDL cholesterol || id:ieu-a-300	LDL cholesterol	LDL cholesterol || ||	TRUE	igd	TRUE	rs2982521	rs668459	A	T	C	T	0.00707401	5.6e-18	VAT/ASAT	TRUE	reported	vUrItL	textfile	2	FALSE
rs3890765	C	A	C	A	-0.083657	0.0059	0.94056	0.92876	FALSE	FALSE	FALSE	ieu-a-300	8	25459001	0.0128	72735	0.4453	LDL cholesterol || id:ieu-a-300	LDL cholesterol	LDL cholesterol || ||	TRUE	igd	#N/A	#N/A	#N/A	#N/A	#N/A	#N/A	#N/A	0.0149358	6.8e-09	VAT/ASAT	TRUE	reported	vUrItL	textfile	2	TRUE
rs4925049	G	A	G	A	-0.0694256	0.0122	0.91724	0.91557	FALSE	FALSE	FALSE	ieu-a-300	17	17534415	0.0101	80664	0.4574	LDL cholesterol || id:ieu-a-300	LDL cholesterol	LDL cholesterol || ||	TRUE	igd	TRUE	rs4925049	rs8074272	A	G	C	A	0.0126859	2.6e-08	VAT/ASAT	TRUE	reported	vUrItL	textfile	2	TRUE
rs56082403	T	C	T	C	-0.0734406	0.0019	0.592875	0.6227	FALSE	FALSE	FALSE	ieu-a-300	3	156797609	0.0039	172974	0.790801	LDL cholesterol || id:ieu-a-300	LDL cholesterol	LDL cholesterol || ||	TRUE	igd	TRUE	rs56082403	rs17451107	C	T	C	T	0.00699703	3.8e-26	VAT/ASAT	TRUE	reported	vUrItL	textfile	2	TRUE
rs577721086	T	C	T	C	-0.143292	-0.0318	0.95238	0.95778	FALSE	FALSE	FALSE	ieu-a-300	6	127454893	0.0109	77650	0.00547205	LDL cholesterol || id:ieu-a-300	LDL cholesterol	LDL cholesterol || ||	TRUE	igd	TRUE	rs577721086	rs72959041	C	T	A	G	0.016186	1.1e-19	VAT/ASAT	TRUE	reported	vUrItL	textfile	2	TRUE
rs6474552	G	C	G	C	-0.0398532	-0.0043	0.431859	#N/A	FALSE	TRUE	TRUE	ieu-a-300	9	1054362	0.0055	89888	0.4102	LDL cholesterol || id:ieu-a-300	LDL cholesterol	LDL cholesterol || ||	TRUE	igd	#N/A	#N/A	#N/A	#N/A	#N/A	#N/A	#N/A	0.00695739	1.2e-08	VAT/ASAT	TRUE	reported	vUrItL	textfile	2	FALSE
rs6903044	G	C	G	C	-0.0561955	-0.0008	0.783168	#N/A	FALSE	TRUE	TRUE	ieu-a-300	6	19868603	0.0065	89826	0.8167	LDL cholesterol || id:ieu-a-300	LDL cholesterol	LDL cholesterol || ||	TRUE	igd	#N/A	#N/A	#N/A	#N/A	#N/A	#N/A	#N/A	0.00834464	1.5e-11	VAT/ASAT	TRUE	reported	vUrItL	textfile	2	FALSE
rs6997996	A	G	A	G	-0.0511875	-0.0054	0.742446	0.7348	FALSE	FALSE	FALSE	ieu-a-300	8	25891653	0.0059	89888	0.3809	LDL cholesterol || id:ieu-a-300	LDL cholesterol	LDL cholesterol || ||	TRUE	igd	#N/A	#N/A	#N/A	#N/A	#N/A	#N/A	#N/A	0.00784347	3.3e-11	VAT/ASAT	TRUE	reported	vUrItL	textfile	2	TRUE
rs7133378	G	A	G	A	0.0432784	0.0143	0.680039	0.6609	FALSE	FALSE	FALSE	ieu-a-300	12	124409502	0.004	170206	0.000549705	LDL cholesterol || id:ieu-a-300	LDL cholesterol	LDL cholesterol || ||	TRUE	igd	#N/A	#N/A	#N/A	#N/A	#N/A	#N/A	#N/A	0.00734397	5.4e-09	VAT/ASAT	TRUE	reported	vUrItL	textfile	2	TRUE
rs9484299	C	T	C	T	-0.0389253	-0.0004	0.629229	0.6174	FALSE	FALSE	FALSE	ieu-a-300	6	139963500	0.0054	89888	0.9086	LDL cholesterol || id:ieu-a-300	LDL cholesterol	LDL cholesterol || ||	TRUE	igd	#N/A	#N/A	#N/A	#N/A	#N/A	#N/A	#N/A	0.00712404	4.5e-08	VAT/ASAT	TRUE	reported	vUrItL	textfile	2	TRUE
rs11031796	G	A	G	A	0.0575984	-0.0055	0.61157	0.628	FALSE	FALSE	FALSE	ieu-a-301	11	32484265	0.0053	94565	0.4526	Total cholesterol || id:ieu-a-301	Total cholesterol	Total cholesterol || ||	TRUE	igd	TRUE	rs11031796	rs10835917	A	G	C	T	0.00704028	5.8e-17	VAT/ASAT	TRUE	reported	vUrItL	textfile	2	TRUE
rs11199845	C	T	C	T	0.0545118	-0.001	0.460196	0.5013	FALSE	FALSE	FALSE	ieu-a-301	10	122994970	0.0051	94595	0.9096	Total cholesterol || id:ieu-a-301	Total cholesterol	Total cholesterol || ||	TRUE	igd	TRUE	rs11199845	rs12217412	T	C	C	T	0.00688591	1.5e-14	VAT/ASAT	TRUE	reported	vUrItL	textfile	2	TRUE
rs112299234	T	C	T	C	-0.0500765	0.0037	0.700474	0.6926	FALSE	FALSE	FALSE	ieu-a-301	5	173345023	0.0052	92611	0.512	Total cholesterol || id:ieu-a-301	Total cholesterol	Total cholesterol || ||	TRUE	igd	TRUE	rs112299234	rs55946741	C	T	G	A	0.00747319	3.2e-12	VAT/ASAT	TRUE	reported	vUrItL	textfile	2	TRUE
rs13028464	C	T	C	T	-0.0389143	0.0027	0.631259	0.6214	FALSE	FALSE	FALSE	ieu-a-301	2	178121112	0.0053	94595	0.7186	Total cholesterol || id:ieu-a-301	Total cholesterol	Total cholesterol || ||	TRUE	igd	TRUE	rs13028464	rs13005431	T	C	C	T	0.00710541	4.8e-08	VAT/ASAT	TRUE	reported	vUrItL	textfile	2	TRUE
rs17036328	T	C	T	C	0.0799545	0.0038	0.877454	0.8813	FALSE	FALSE	FALSE	ieu-a-301	3	12390484	0.0052	187215	0.7258	Total cholesterol || id:ieu-a-301	Total cholesterol	Total cholesterol || ||	TRUE	igd	#N/A	#N/A	#N/A	#N/A	#N/A	#N/A	#N/A	0.0104237	5.8e-15	VAT/ASAT	TRUE	reported	vUrItL	textfile	2	TRUE
rs1936789	G	A	G	A	-0.039852	-0.0019	0.464993	0.5172	FALSE	FALSE	FALSE	ieu-a-301	6	127419737	0.0035	187217	0.8867	Total cholesterol || id:ieu-a-301	Total cholesterol	Total cholesterol || ||	TRUE	igd	#N/A	#N/A	#N/A	#N/A	#N/A	#N/A	#N/A	0.00688361	1.1e-09	VAT/ASAT	TRUE	reported	vUrItL	textfile	2	TRUE
rs2384054	T	C	T	C	0.0432082	-0.001	0.510789	0.5396	FALSE	FALSE	FALSE	ieu-a-301	2	25156773	0.0052	94595	0.8985	Total cholesterol || id:ieu-a-301	Total cholesterol	Total cholesterol || ||	TRUE	igd	#N/A	#N/A	#N/A	#N/A	#N/A	#N/A	#N/A	0.00683623	1.8e-10	VAT/ASAT	TRUE	reported	vUrItL	textfile	2	TRUE
rs2396316	A	T	A	T	-0.0483146	0.0037	0.360315	0.3905	FALSE	TRUE	FALSE	ieu-a-301	2	227172598	0.005	92679	0.5376	Total cholesterol || id:ieu-a-301	Total cholesterol	Total cholesterol || ||	TRUE	igd	TRUE	rs2396316	rs2713556	A	T	C	T	0.00713711	8.5e-12	VAT/ASAT	TRUE	reported	vUrItL	textfile	2	TRUE
rs269967	A	T	A	T	0.0484104	0.0028	0.824701	#N/A	FALSE	TRUE	TRUE	ieu-a-301	18	42776435	0.0067	93064	0.9891	Total cholesterol || id:ieu-a-301	Total cholesterol	Total cholesterol || ||	TRUE	igd	#N/A	#N/A	#N/A	#N/A	#N/A	#N/A	#N/A	0.00896942	1.9e-08	VAT/ASAT	TRUE	reported	vUrItL	textfile	2	FALSE
rs2982521	A	T	A	T	0.060991	0.0127	0.372024	0.438	FALSE	TRUE	TRUE	ieu-a-301	6	139835689	0.0035	187240	0.000875306	Total cholesterol || id:ieu-a-301	Total cholesterol	Total cholesterol || ||	TRUE	igd	TRUE	rs2982521	rs668459	A	T	C	T	0.00707401	5.6e-18	VAT/ASAT	TRUE	reported	vUrItL	textfile	2	FALSE
rs3890765	C	A	C	A	-0.083657	0.0032	0.94056	0.92876	FALSE	FALSE	FALSE	ieu-a-301	8	25459001	0.0125	77175	0.5239	Total cholesterol || id:ieu-a-301	Total cholesterol	Total cholesterol || ||	TRUE	igd	#N/A	#N/A	#N/A	#N/A	#N/A	#N/A	#N/A	0.0149358	6.8e-09	VAT/ASAT	TRUE	reported	vUrItL	textfile	2	TRUE
rs4925049	G	A	G	A	-0.0694256	0.0165	0.91724	0.91557	FALSE	FALSE	FALSE	ieu-a-301	17	17534415	0.0098	85187	0.2251	Total cholesterol || id:ieu-a-301	Total cholesterol	Total cholesterol || ||	TRUE	igd	TRUE	rs4925049	rs8074272	A	G	C	A	0.0126859	2.6e-08	VAT/ASAT	TRUE	reported	vUrItL	textfile	2	TRUE
rs56082403	T	C	T	C	-0.0734406	-0.0063	0.592875	0.6227	FALSE	FALSE	FALSE	ieu-a-301	3	156797609	0.0038	187226	0.105	Total cholesterol || id:ieu-a-301	Total cholesterol	Total cholesterol || ||	TRUE	igd	TRUE	rs56082403	rs17451107	C	T	C	T	0.00699703	3.8e-26	VAT/ASAT	TRUE	reported	vUrItL	textfile	2	TRUE
rs577721086	T	C	T	C	-0.143292	-0.0112	0.95238	0.95778	FALSE	FALSE	FALSE	ieu-a-301	6	127454893	0.0103	87178	0.2444	Total cholesterol || id:ieu-a-301	Total cholesterol	Total cholesterol || ||	TRUE	igd	TRUE	rs577721086	rs72959041	C	T	A	G	0.016186	1.1e-19	VAT/ASAT	TRUE	reported	vUrItL	textfile	2	TRUE
rs6474552	G	C	G	C	-0.0398532	-0.0041	0.431859	#N/A	FALSE	TRUE	TRUE	ieu-a-301	9	1054362	0.0054	94595	0.3059	Total cholesterol || id:ieu-a-301	Total cholesterol	Total cholesterol || ||	TRUE	igd	#N/A	#N/A	#N/A	#N/A	#N/A	#N/A	#N/A	0.00695739	1.2e-08	VAT/ASAT	TRUE	reported	vUrItL	textfile	2	FALSE
rs6903044	G	C	G	C	-0.0561955	-0.0001	0.783168	#N/A	FALSE	TRUE	TRUE	ieu-a-301	6	19868603	0.0063	94532	0.7055	Total cholesterol || id:ieu-a-301	Total cholesterol	Total cholesterol || ||	TRUE	igd	#N/A	#N/A	#N/A	#N/A	#N/A	#N/A	#N/A	0.00834464	1.5e-11	VAT/ASAT	TRUE	reported	vUrItL	textfile	2	FALSE
rs6997996	A	G	A	G	-0.0511875	-0.0053	0.742446	0.7348	FALSE	FALSE	FALSE	ieu-a-301	8	25891653	0.0058	94595	0.4716	Total cholesterol || id:ieu-a-301	Total cholesterol	Total cholesterol || ||	TRUE	igd	#N/A	#N/A	#N/A	#N/A	#N/A	#N/A	#N/A	0.00784347	3.3e-11	VAT/ASAT	TRUE	reported	vUrItL	textfile	2	TRUE
rs7133378	G	A	G	A	0.0432784	0.0103	0.680039	0.6609	FALSE	FALSE	FALSE	ieu-a-301	12	124409502	0.0039	184393	0.0138401	Total cholesterol || id:ieu-a-301	Total cholesterol	Total cholesterol || ||	TRUE	igd	#N/A	#N/A	#N/A	#N/A	#N/A	#N/A	#N/A	0.00734397	5.4e-09	VAT/ASAT	TRUE	reported	vUrItL	textfile	2	TRUE
rs9484299	C	T	C	T	-0.0389253	0.0024	0.629229	0.6174	FALSE	FALSE	FALSE	ieu-a-301	6	139963500	0.0053	94595	0.7753	Total cholesterol || id:ieu-a-301	Total cholesterol	Total cholesterol || ||	TRUE	igd	#N/A	#N/A	#N/A	#N/A	#N/A	#N/A	#N/A	0.00712404	4.5e-08	VAT/ASAT	TRUE	reported	vUrItL	textfile	2	TRUE
rs11031796	G	A	G	A	0.0575984	-0.0034	0.61157	0.628	FALSE	FALSE	FALSE	ieu-a-302	11	32484265	0.0048	90983	0.7704	Triglycerides || id:ieu-a-302	Triglycerides	Triglycerides || ||	TRUE	igd	TRUE	rs11031796	rs10835917	A	G	C	T	0.00704028	5.8e-17	VAT/ASAT	TRUE	reported	vUrItL	textfile	2	TRUE
rs11199845	C	T	C	T	0.0545118	0.0048	0.460196	0.4855	FALSE	FALSE	FALSE	ieu-a-302	10	122999900	0.0048	91008	0.1438	Triglycerides || id:ieu-a-302	Triglycerides	Triglycerides || ||	TRUE	igd	TRUE	rs11199845	rs12245393	T	C	T	C	0.00688591	1.5e-14	VAT/ASAT	TRUE	reported	vUrItL	textfile	2	TRUE
rs112299234	T	C	T	C	-0.0500765	-0.0257	0.700474	0.6926	FALSE	FALSE	FALSE	ieu-a-302	5	173345023	0.005	86716	5.00104e-07	Triglycerides || id:ieu-a-302	Triglycerides	Triglycerides || ||	TRUE	igd	TRUE	rs112299234	rs55946741	C	T	G	A	0.00747319	3.2e-12	VAT/ASAT	TRUE	reported	vUrItL	textfile	2	TRUE
rs13028464	C	T	C	T	-0.0389143	0.0015	0.631259	0.6214	FALSE	FALSE	FALSE	ieu-a-302	2	178121112	0.0048	91013	0.5363	Triglycerides || id:ieu-a-302	Triglycerides	Triglycerides || ||	TRUE	igd	TRUE	rs13028464	rs13005431	T	C	C	T	0.00710541	4.8e-08	VAT/ASAT	TRUE	reported	vUrItL	textfile	2	TRUE
rs17036328	T	C	T	C	0.0799545	0.0185	0.877454	0.8813	FALSE	FALSE	FALSE	ieu-a-302	3	12390484	0.0049	177721	0.000357298	Triglycerides || id:ieu-a-302	Triglycerides	Triglycerides || ||	TRUE	igd	#N/A	#N/A	#N/A	#N/A	#N/A	#N/A	#N/A	0.0104237	5.8e-15	VAT/ASAT	TRUE	reported	vUrItL	textfile	2	TRUE
rs1936789	G	A	G	A	-0.039852	-0.0164	0.464993	0.5172	FALSE	FALSE	FALSE	ieu-a-302	6	127419737	0.0033	177731	2.17801e-06	Triglycerides || id:ieu-a-302	Triglycerides	Triglycerides || ||	TRUE	igd	#N/A	#N/A	#N/A	#N/A	#N/A	#N/A	#N/A	0.00688361	1.1e-09	VAT/ASAT	TRUE	reported	vUrItL	textfile	2	TRUE
rs2384054	T	C	T	C	0.0432082	0.0008	0.510789	0.5396	FALSE	FALSE	FALSE	ieu-a-302	2	25156773	0.0047	91013	0.7802	Triglycerides || id:ieu-a-302	Triglycerides	Triglycerides || ||	TRUE	igd	#N/A	#N/A	#N/A	#N/A	#N/A	#N/A	#N/A	0.00683623	1.8e-10	VAT/ASAT	TRUE	reported	vUrItL	textfile	2	TRUE
rs2396316	A	T	A	T	-0.0483146	-0.0278	0.360315	0.3905	FALSE	TRUE	FALSE	ieu-a-302	2	227172598	0.0048	86777	3.27198e-08	Triglycerides || id:ieu-a-302	Triglycerides	Triglycerides || ||	TRUE	igd	TRUE	rs2396316	rs2713556	A	T	C	T	0.00713711	8.5e-12	VAT/ASAT	TRUE	reported	vUrItL	textfile	2	TRUE
rs269967	A	T	A	T	0.0484104	0.0035	0.824701	#N/A	FALSE	TRUE	TRUE	ieu-a-302	18	42776435	0.0063	89482	0.9498	Triglycerides || id:ieu-a-302	Triglycerides	Triglycerides || ||	TRUE	igd	#N/A	#N/A	#N/A	#N/A	#N/A	#N/A	#N/A	0.00896942	1.9e-08	VAT/ASAT	TRUE	reported	vUrItL	textfile	2	FALSE
rs2982521	A	T	A	T	0.060991	0.0259	0.372024	0.438	FALSE	TRUE	TRUE	ieu-a-302	6	139835689	0.0033	177749	9.89236e-14	Triglycerides || id:ieu-a-302	Triglycerides	Triglycerides || ||	TRUE	igd	TRUE	rs2982521	rs668459	A	T	C	T	0.00707401	5.6e-18	VAT/ASAT	TRUE	reported	vUrItL	textfile	2	FALSE
rs3890765	C	A	C	A	-0.083657	-0.0053	0.94056	0.92876	FALSE	FALSE	FALSE	ieu-a-302	8	25459001	0.0108	73586	0.4921	Triglycerides || id:ieu-a-302	Triglycerides	Triglycerides || ||	TRUE	igd	#N/A	#N/A	#N/A	#N/A	#N/A	#N/A	#N/A	0.0149358	6.8e-09	VAT/ASAT	TRUE	reported	vUrItL	textfile	2	TRUE
rs4925049	G	A	G	A	-0.0694256	-0.0169	0.91724	0.91557	FALSE	FALSE	FALSE	ieu-a-302	17	17534415	0.0088	81603	0.112	Triglycerides || id:ieu-a-302	Triglycerides	Triglycerides || ||	TRUE	igd	TRUE	rs4925049	rs8074272	A	G	C	A	0.0126859	2.6e-08	VAT/ASAT	TRUE	reported	vUrItL	textfile	2	TRUE
rs56082403	T	C	T	C	-0.0734406	0.0131	0.592875	0.6227	FALSE	FALSE	FALSE	ieu-a-302	3	156797609	0.0036	177743	0.000533396	Triglycerides || id:ieu-a-302	Triglycerides	Triglycerides || ||	TRUE	igd	TRUE	rs56082403	rs17451107	C	T	C	T	0.00699703	3.8e-26	VAT/ASAT	TRUE	reported	vUrItL	textfile	2	TRUE
rs577721086	T	C	T	C	-0.143292	-0.0444	0.95238	0.95778	FALSE	FALSE	FALSE	ieu-a-302	6	127454893	0.0098	81265	1.88101e-07	Triglycerides || id:ieu-a-302	Triglycerides	Triglycerides || ||	TRUE	igd	TRUE	rs577721086	rs72959041	C	T	A	G	0.016186	1.1e-19	VAT/ASAT	TRUE	reported	vUrItL	textfile	2	TRUE
rs6474552	G	C	G	C	-0.0398532	-0.0086	0.431859	#N/A	FALSE	TRUE	TRUE	ieu-a-302	9	1054362	0.0049	91013	0.1086	Triglycerides || id:ieu-a-302	Triglycerides	Triglycerides || ||	TRUE	igd	#N/A	#N/A	#N/A	#N/A	#N/A	#N/A	#N/A	0.00695739	1.2e-08	VAT/ASAT	TRUE	reported	vUrItL	textfile	2	FALSE
rs6903044	G	C	G	C	-0.0561955	-0.0029	0.783168	#N/A	FALSE	TRUE	TRUE	ieu-a-302	6	19868603	0.0058	90950	0.4348	Triglycerides || id:ieu-a-302	Triglycerides	Triglycerides || ||	TRUE	igd	#N/A	#N/A	#N/A	#N/A	#N/A	#N/A	#N/A	0.00834464	1.5e-11	VAT/ASAT	TRUE	reported	vUrItL	textfile	2	FALSE
rs6997996	A	G	A	G	-0.0511875	0.0004	0.742446	0.7348	FALSE	FALSE	FALSE	ieu-a-302	8	25891653	0.0053	91013	0.7538	Triglycerides || id:ieu-a-302	Triglycerides	Triglycerides || ||	TRUE	igd	#N/A	#N/A	#N/A	#N/A	#N/A	#N/A	#N/A	0.00784347	3.3e-11	VAT/ASAT	TRUE	reported	vUrItL	textfile	2	TRUE
rs7133378	G	A	G	A	0.0432784	0.0232	0.680039	0.6609	FALSE	FALSE	FALSE	ieu-a-302	12	124409502	0.0036	174962	6.39602e-10	Triglycerides || id:ieu-a-302	Triglycerides	Triglycerides || ||	TRUE	igd	#N/A	#N/A	#N/A	#N/A	#N/A	#N/A	#N/A	0.00734397	5.4e-09	VAT/ASAT	TRUE	reported	vUrItL	textfile	2	TRUE
rs9484299	C	T	C	T	-0.0389253	0.0001	0.629229	0.6174	FALSE	FALSE	FALSE	ieu-a-302	6	139963500	0.0048	91013	0.8786	Triglycerides || id:ieu-a-302	Triglycerides	Triglycerides || ||	TRUE	igd	#N/A	#N/A	#N/A	#N/A	#N/A	#N/A	#N/A	0.00712404	4.5e-08	VAT/ASAT	TRUE	reported	vUrItL	textfile	2	TRUE
rs11031796	G	A	G	A	0.0575984	0.0015	0.61157	#N/A	FALSE	FALSE	FALSE	ieu-b-103	11	32484265	0.0036	46368	0.674899	HbA1C || id:ieu-b-103	HbA1C	HbA1C || ||	TRUE	igd	TRUE	rs11031796	rs10835917	A	G	C	T	0.00704028	5.8e-17	VAT/ASAT	TRUE	reported	vUrItL	textfile	2	TRUE
rs11199845	C	T	C	T	0.0545118	0.0019	0.460196	#N/A	FALSE	FALSE	FALSE	ieu-b-103	10	122999900	0.0034	46368	0.5862	HbA1C || id:ieu-b-103	HbA1C	HbA1C || ||	TRUE	igd	TRUE	rs11199845	rs12245393	T	C	T	C	0.00688591	1.5e-14	VAT/ASAT	TRUE	reported	vUrItL	textfile	2	TRUE
rs112299234	T	C	T	C	-0.0500765	-0.0028	0.700474	#N/A	FALSE	FALSE	FALSE	ieu-b-103	5	173387335	0.0037	46368	0.4573	HbA1C || id:ieu-b-103	HbA1C	HbA1C || ||	TRUE	igd	TRUE	rs112299234	rs17696407	C	T	A	C	0.00747319	3.2e-12	VAT/ASAT	TRUE	reported	vUrItL	textfile	2	TRUE
rs12321	G	C	G	C	0.0414861	-0.0069	0.561179	#N/A	FALSE	TRUE	TRUE	ieu-b-103	22	29453193	0.0058	46368	0.2345	HbA1C || id:ieu-b-103	HbA1C	HbA1C || ||	TRUE	igd	#N/A	#N/A	#N/A	#N/A	#N/A	#N/A	#N/A	0.00688494	8.2e-10	VAT/ASAT	TRUE	reported	vUrItL	textfile	2	FALSE
rs13028464	C	T	C	T	-0.0389143	0.0003	0.631259	#N/A	FALSE	FALSE	FALSE	ieu-b-103	2	178121112	0.0035	46368	0.9322	HbA1C || id:ieu-b-103	HbA1C	HbA1C || ||	TRUE	igd	TRUE	rs13028464	rs13005431	T	C	C	T	0.00710541	4.8e-08	VAT/ASAT	TRUE	reported	vUrItL	textfile	2	TRUE
rs17036328	T	C	T	C	0.0799545	0.0037	0.877454	#N/A	FALSE	FALSE	FALSE	ieu-b-103	3	12390484	0.0051	46368	0.4604	HbA1C || id:ieu-b-103	HbA1C	HbA1C || ||	TRUE	igd	#N/A	#N/A	#N/A	#N/A	#N/A	#N/A	#N/A	0.0104237	5.8e-15	VAT/ASAT	TRUE	reported	vUrItL	textfile	2	TRUE
rs1936789	G	A	G	A	-0.039852	0.0009	0.464993	#N/A	FALSE	FALSE	FALSE	ieu-b-103	6	127419737	0.0034	46368	0.7916	HbA1C || id:ieu-b-103	HbA1C	HbA1C || ||	TRUE	igd	#N/A	#N/A	#N/A	#N/A	#N/A	#N/A	#N/A	0.00688361	1.1e-09	VAT/ASAT	TRUE	reported	vUrItL	textfile	2	TRUE
rs2384054	T	C	T	C	0.0432082	-0.004	0.510789	#N/A	FALSE	FALSE	FALSE	ieu-b-103	2	25156773	0.0034	46368	0.2407	HbA1C || id:ieu-b-103	HbA1C	HbA1C || ||	TRUE	igd	#N/A	#N/A	#N/A	#N/A	#N/A	#N/A	#N/A	0.00683623	1.8e-10	VAT/ASAT	TRUE	reported	vUrItL	textfile	2	TRUE
rs2396316	A	T	A	T	-0.0483146	-0.0049	0.360315	#N/A	FALSE	TRUE	TRUE	ieu-b-103	2	227159177	0.0037	46368	0.1892	HbA1C || id:ieu-b-103	HbA1C	HbA1C || ||	TRUE	igd	TRUE	rs2396316	rs2673141	A	T	G	A	0.00713711	8.5e-12	VAT/ASAT	TRUE	reported	vUrItL	textfile	2	FALSE
rs269967	A	T	A	T	0.0484104	-0.0015	0.824701	#N/A	FALSE	TRUE	TRUE	ieu-b-103	18	42776435	0.0045	46368	0.745901	HbA1C || id:ieu-b-103	HbA1C	HbA1C || ||	TRUE	igd	#N/A	#N/A	#N/A	#N/A	#N/A	#N/A	#N/A	0.00896942	1.9e-08	VAT/ASAT	TRUE	reported	vUrItL	textfile	2	FALSE
rs2982521	A	T	A	T	0.060991	0.0089	0.372024	#N/A	FALSE	TRUE	TRUE	ieu-b-103	6	139835689	0.0034	46368	0.00972098	HbA1C || id:ieu-b-103	HbA1C	HbA1C || ||	TRUE	igd	TRUE	rs2982521	rs668459	A	T	C	T	0.00707401	5.6e-18	VAT/ASAT	TRUE	reported	vUrItL	textfile	2	FALSE
rs3890765	C	A	C	A	-0.083657	-0.0079	0.94056	#N/A	FALSE	FALSE	FALSE	ieu-b-103	8	25459001	0.0129	46368	0.5409	HbA1C || id:ieu-b-103	HbA1C	HbA1C || ||	TRUE	igd	#N/A	#N/A	#N/A	#N/A	#N/A	#N/A	#N/A	0.0149358	6.8e-09	VAT/ASAT	TRUE	reported	vUrItL	textfile	2	TRUE
rs4925049	G	A	G	A	-0.0694256	-0.0135	0.91724	#N/A	FALSE	FALSE	FALSE	ieu-b-103	17	17535911	0.0063	46368	0.0309101	HbA1C || id:ieu-b-103	HbA1C	HbA1C || ||	TRUE	igd	TRUE	rs4925049	rs9896880	A	G	A	G	0.0126859	2.6e-08	VAT/ASAT	TRUE	reported	vUrItL	textfile	2	TRUE
rs56082403	T	C	T	C	-0.0734406	-0.0016	0.592875	#N/A	FALSE	FALSE	FALSE	ieu-b-103	3	156797609	0.0036	46368	0.6496	HbA1C || id:ieu-b-103	HbA1C	HbA1C || ||	TRUE	igd	TRUE	rs56082403	rs17451107	C	T	C	T	0.00699703	3.8e-26	VAT/ASAT	TRUE	reported	vUrItL	textfile	2	TRUE
rs6474552	G	C	G	C	-0.0398532	-0.0072	0.431859	#N/A	FALSE	TRUE	TRUE	ieu-b-103	9	1054362	0.0035	46368	0.0418302	HbA1C || id:ieu-b-103	HbA1C	HbA1C || ||	TRUE	igd	#N/A	#N/A	#N/A	#N/A	#N/A	#N/A	#N/A	0.00695739	1.2e-08	VAT/ASAT	TRUE	reported	vUrItL	textfile	2	FALSE
rs6903044	G	C	G	C	-0.0561955	0.0015	0.783168	#N/A	FALSE	TRUE	TRUE	ieu-b-103	6	19868603	0.0044	46368	0.7322	HbA1C || id:ieu-b-103	HbA1C	HbA1C || ||	TRUE	igd	#N/A	#N/A	#N/A	#N/A	#N/A	#N/A	#N/A	0.00834464	1.5e-11	VAT/ASAT	TRUE	reported	vUrItL	textfile	2	FALSE
rs6997996	A	G	A	G	-0.0511875	0.0065	0.742446	#N/A	FALSE	FALSE	FALSE	ieu-b-103	8	25891653	0.0039	46368	0.0937497	HbA1C || id:ieu-b-103	HbA1C	HbA1C || ||	TRUE	igd	#N/A	#N/A	#N/A	#N/A	#N/A	#N/A	#N/A	0.00784347	3.3e-11	VAT/ASAT	TRUE	reported	vUrItL	textfile	2	TRUE
rs7133378	G	A	G	A	0.0432784	0.0036	0.680039	#N/A	FALSE	FALSE	FALSE	ieu-b-103	12	124409502	0.0037	46368	0.3265	HbA1C || id:ieu-b-103	HbA1C	HbA1C || ||	TRUE	igd	#N/A	#N/A	#N/A	#N/A	#N/A	#N/A	#N/A	0.00734397	5.4e-09	VAT/ASAT	TRUE	reported	vUrItL	textfile	2	TRUE
rs9484299	C	T	C	T	-0.0389253	-0.0046	0.629229	#N/A	FALSE	FALSE	FALSE	ieu-b-103	6	139963500	0.0035	46368	0.1933	HbA1C || id:ieu-b-103	HbA1C	HbA1C || ||	TRUE	igd	#N/A	#N/A	#N/A	#N/A	#N/A	#N/A	#N/A	0.00712404	4.5e-08	VAT/ASAT	TRUE	reported	vUrItL	textfile	2	TRUE
rs10406327	C	G	C	G	-0.0645641	-0.0179398	0.523125	0.521543	FALSE	TRUE	TRUE	ieu-b-107	19	33890838	0.00196641	#N/A	7.29962e-20	apolipoprotein A-I || id:ieu-b-107	apolipoprotein A-I	apolipoprotein A-I || ||	TRUE	igd	#N/A	#N/A	#N/A	#N/A	#N/A	#N/A	#N/A	0.00686139	1.5e-22	VAT/ASAT	TRUE	reported	vUrItL	textfile	2	FALSE
rs11031796	G	A	G	A	0.0575984	0.0100336	0.61157	0.617901	FALSE	FALSE	FALSE	ieu-b-107	11	32479807	0.00201874	#N/A	6.69993e-07	apolipoprotein A-I || id:ieu-b-107	apolipoprotein A-I	apolipoprotein A-I || ||	TRUE	igd	#N/A	#N/A	#N/A	#N/A	#N/A	#N/A	#N/A	0.00704028	5.8e-17	VAT/ASAT	TRUE	reported	vUrItL	textfile	2	TRUE
rs11199845	C	T	C	T	0.0545118	-0.00626176	0.460196	0.45774	FALSE	FALSE	FALSE	ieu-b-107	10	122992475	0.00197087	#N/A	0.0015	apolipoprotein A-I || id:ieu-b-107	apolipoprotein A-I	apolipoprotein A-I || ||	TRUE	igd	#N/A	#N/A	#N/A	#N/A	#N/A	#N/A	#N/A	0.00688591	1.5e-14	VAT/ASAT	TRUE	reported	vUrItL	textfile	2	TRUE
rs112299234	T	C	T	C	-0.0500765	0.00558388	0.700474	0.698342	FALSE	FALSE	FALSE	ieu-b-107	5	173344153	0.00213677	#N/A	0.00899995	apolipoprotein A-I || id:ieu-b-107	apolipoprotein A-I	apolipoprotein A-I || ||	TRUE	igd	TRUE	rs112299234	rs72812805	C	T	C	T	0.00747319	3.2e-12	VAT/ASAT	TRUE	reported	vUrItL	textfile	2	TRUE
rs12321	G	C	G	C	0.0414861	-0.00973182	0.561179	0.560029	FALSE	TRUE	TRUE	ieu-b-107	22	29453193	0.00198148	#N/A	8.99995e-07	apolipoprotein A-I || id:ieu-b-107	apolipoprotein A-I	apolipoprotein A-I || ||	TRUE	igd	#N/A	#N/A	#N/A	#N/A	#N/A	#N/A	#N/A	0.00688494	8.2e-10	VAT/ASAT	TRUE	reported	vUrItL	textfile	2	FALSE
rs13028464	C	T	C	T	-0.0389143	0.00919227	0.631259	0.626579	FALSE	FALSE	FALSE	ieu-b-107	2	178121005	0.00202985	#N/A	5.89997e-06	apolipoprotein A-I || id:ieu-b-107	apolipoprotein A-I	apolipoprotein A-I || ||	TRUE	igd	#N/A	#N/A	#N/A	#N/A	#N/A	#N/A	#N/A	0.00710541	4.8e-08	VAT/ASAT	TRUE	reported	vUrItL	textfile	2	TRUE
rs13303359	A	C	A	C	0.0425534	-0.00708314	0.471009	0.47181	FALSE	FALSE	FALSE	ieu-b-107	1	203518873	0.00197577	#N/A	0.000340001	apolipoprotein A-I || id:ieu-b-107	apolipoprotein A-I	apolipoprotein A-I || ||	TRUE	igd	#N/A	#N/A	#N/A	#N/A	#N/A	#N/A	#N/A	0.00689928	4.4e-10	VAT/ASAT	TRUE	reported	vUrItL	textfile	2	TRUE
rs17036328	T	C	T	C	0.0799545	-0.00284592	0.877454	0.879199	FALSE	FALSE	FALSE	ieu-b-107	3	12390484	0.0030034	#N/A	0.34	apolipoprotein A-I || id:ieu-b-107	apolipoprotein A-I	apolipoprotein A-I || ||	TRUE	igd	#N/A	#N/A	#N/A	#N/A	#N/A	#N/A	#N/A	0.0104237	5.8e-15	VAT/ASAT	TRUE	reported	vUrItL	textfile	2	TRUE
rs17193640	T	A	T	A	0.0758103	0.0298411	0.881251	0.879661	FALSE	TRUE	FALSE	ieu-b-107	6	31454887	0.00378307	#N/A	3.10027e-15	apolipoprotein A-I || id:ieu-b-107	apolipoprotein A-I	apolipoprotein A-I || ||	TRUE	igd	#N/A	#N/A	#N/A	#N/A	#N/A	#N/A	#N/A	0.0132962	9.4e-09	VAT/ASAT	TRUE	reported	vUrItL	textfile	2	TRUE
rs17193640	T	A	C	T	0.0758103	0.0212607	0.881251	0.043869	TRUE	TRUE	FALSE	ieu-b-107	6	31454887	0.00588592	#N/A	0.000299999	apolipoprotein A-I || id:ieu-b-107	apolipoprotein A-I	apolipoprotein A-I || ||	TRUE	igd	#N/A	#N/A	#N/A	#N/A	#N/A	#N/A	#N/A	0.0132962	9.4e-09	VAT/ASAT	TRUE	reported	vUrItL	textfile	2	FALSE
rs185139895	G	A	G	A	-0.12055	0.0502501	0.957552	0.956214	FALSE	FALSE	FALSE	ieu-b-107	6	34177853	0.00480326	#N/A	1.29987e-25	apolipoprotein A-I || id:ieu-b-107	apolipoprotein A-I	apolipoprotein A-I || ||	TRUE	igd	#N/A	#N/A	#N/A	#N/A	#N/A	#N/A	#N/A	0.0169984	1.1e-12	VAT/ASAT	TRUE	reported	vUrItL	textfile	2	TRUE
rs1936789	G	A	G	A	-0.039852	0.0123473	0.464993	0.467749	FALSE	FALSE	FALSE	ieu-b-107	6	127419737	0.00197515	#N/A	4.09996e-10	apolipoprotein A-I || id:ieu-b-107	apolipoprotein A-I	apolipoprotein A-I || ||	TRUE	igd	#N/A	#N/A	#N/A	#N/A	#N/A	#N/A	#N/A	0.00688361	1.1e-09	VAT/ASAT	TRUE	reported	vUrItL	textfile	2	TRUE
rs2384054	T	C	T	C	0.0432082	0.00726571	0.510789	0.510775	FALSE	FALSE	FALSE	ieu-b-107	2	25156773	0.00195802	#N/A	0.00021	apolipoprotein A-I || id:ieu-b-107	apolipoprotein A-I	apolipoprotein A-I || ||	TRUE	igd	#N/A	#N/A	#N/A	#N/A	#N/A	#N/A	#N/A	0.00683623	1.8e-10	VAT/ASAT	TRUE	reported	vUrItL	textfile	2	TRUE
rs2396316	A	T	A	T	-0.0483146	0.0323841	0.360315	0.358882	FALSE	TRUE	FALSE	ieu-b-107	2	227136202	0.00204046	#N/A	1e-56	apolipoprotein A-I || id:ieu-b-107	apolipoprotein A-I	apolipoprotein A-I || ||	TRUE	igd	TRUE	rs2396316	rs1567973	A	T	A	G	0.00713711	8.5e-12	VAT/ASAT	TRUE	reported	vUrItL	textfile	2	TRUE
rs269967	A	T	A	T	0.0484104	-0.00346628	0.824701	0.825043	FALSE	TRUE	FALSE	ieu-b-107	18	42776435	0.00258479	#N/A	0.18	apolipoprotein A-I || id:ieu-b-107	apolipoprotein A-I	apolipoprotein A-I || ||	TRUE	igd	#N/A	#N/A	#N/A	#N/A	#N/A	#N/A	#N/A	0.00896942	1.9e-08	VAT/ASAT	TRUE	reported	vUrItL	textfile	2	TRUE
rs2853951	C	T	C	T	-0.0441773	-0.0150976	0.406538	0.407151	FALSE	FALSE	FALSE	ieu-b-107	6	31236115	0.00199177	#N/A	3.50026e-14	apolipoprotein A-I || id:ieu-b-107	apolipoprotein A-I	apolipoprotein A-I || ||	TRUE	igd	#N/A	#N/A	#N/A	#N/A	#N/A	#N/A	#N/A	0.00696937	3.2e-10	VAT/ASAT	TRUE	reported	vUrItL	textfile	2	TRUE
rs2982521	A	T	A	T	0.060991	-0.0152066	0.372024	0.371649	FALSE	TRUE	FALSE	ieu-b-107	6	139835329	0.00202796	#N/A	6.4998e-14	apolipoprotein A-I || id:ieu-b-107	apolipoprotein A-I	apolipoprotein A-I || ||	TRUE	igd	#N/A	#N/A	#N/A	#N/A	#N/A	#N/A	#N/A	0.00707401	5.6e-18	VAT/ASAT	TRUE	reported	vUrItL	textfile	2	TRUE
rs3890765	C	A	C	A	-0.083657	0.00198776	0.94056	0.940351	FALSE	FALSE	FALSE	ieu-b-107	8	25459001	0.00425765	#N/A	0.64	apolipoprotein A-I || id:ieu-b-107	apolipoprotein A-I	apolipoprotein A-I || ||	TRUE	igd	#N/A	#N/A	#N/A	#N/A	#N/A	#N/A	#N/A	0.0149358	6.8e-09	VAT/ASAT	TRUE	reported	vUrItL	textfile	2	TRUE
rs4925049	G	A	G	A	-0.0694256	0.0161168	0.91724	0.921191	FALSE	FALSE	FALSE	ieu-b-107	17	17533991	0.00366099	#N/A	1.09999e-05	apolipoprotein A-I || id:ieu-b-107	apolipoprotein A-I	apolipoprotein A-I || ||	TRUE	igd	#N/A	#N/A	#N/A	#N/A	#N/A	#N/A	#N/A	0.0126859	2.6e-08	VAT/ASAT	TRUE	reported	vUrItL	textfile	2	TRUE
rs55767272	A	C	A	C	0.084823	-0.00907726	0.937376	0.934902	FALSE	FALSE	FALSE	ieu-b-107	10	63702572	0.00398542	#N/A	0.0230001	apolipoprotein A-I || id:ieu-b-107	apolipoprotein A-I	apolipoprotein A-I || ||	TRUE	igd	#N/A	#N/A	#N/A	#N/A	#N/A	#N/A	#N/A	0.0141265	6.8e-09	VAT/ASAT	TRUE	reported	vUrItL	textfile	2	TRUE
rs55865721	G	A	G	A	0.094667	0.0329475	0.92689	0.924882	FALSE	FALSE	FALSE	ieu-b-107	19	33832399	0.00373332	#N/A	1.10002e-18	apolipoprotein A-I || id:ieu-b-107	apolipoprotein A-I	apolipoprotein A-I || ||	TRUE	igd	#N/A	#N/A	#N/A	#N/A	#N/A	#N/A	#N/A	0.0132115	4.5e-13	VAT/ASAT	TRUE	reported	vUrItL	textfile	2	TRUE
rs56082403	T	C	T	C	-0.0734406	-0.0170082	0.592875	0.598117	FALSE	FALSE	FALSE	ieu-b-107	3	156797373	0.00200696	#N/A	2.39994e-17	apolipoprotein A-I || id:ieu-b-107	apolipoprotein A-I	apolipoprotein A-I || ||	TRUE	igd	TRUE	rs56082403	rs10049210	C	T	C	T	0.00699703	3.8e-26	VAT/ASAT	TRUE	reported	vUrItL	textfile	2	TRUE
rs577721086	T	C	T	C	-0.143292	0.0347972	0.95238	0.950508	FALSE	FALSE	FALSE	ieu-b-107	6	127440047	0.00457609	#N/A	2.90001e-14	apolipoprotein A-I || id:ieu-b-107	apolipoprotein A-I	apolipoprotein A-I || ||	TRUE	igd	#N/A	#N/A	#N/A	#N/A	#N/A	#N/A	#N/A	0.016186	1.1e-19	VAT/ASAT	TRUE	reported	vUrItL	textfile	2	TRUE
rs6474552	G	C	G	C	-0.0398532	0.00588418	0.431859	0.436259	FALSE	TRUE	TRUE	ieu-b-107	9	1054362	0.00198025	#N/A	0.00299999	apolipoprotein A-I || id:ieu-b-107	apolipoprotein A-I	apolipoprotein A-I || ||	TRUE	igd	#N/A	#N/A	#N/A	#N/A	#N/A	#N/A	#N/A	0.00695739	1.2e-08	VAT/ASAT	TRUE	reported	vUrItL	textfile	2	FALSE
rs6903044	G	C	G	C	-0.0561955	0.00685975	0.783168	0.781089	FALSE	TRUE	FALSE	ieu-b-107	6	19868603	0.00238048	#N/A	0.004	apolipoprotein A-I || id:ieu-b-107	apolipoprotein A-I	apolipoprotein A-I || ||	TRUE	igd	#N/A	#N/A	#N/A	#N/A	#N/A	#N/A	#N/A	0.00834464	1.5e-11	VAT/ASAT	TRUE	reported	vUrItL	textfile	2	TRUE
rs6997996	A	G	A	G	-0.0511875	-0.0036586	0.742446	0.74435	FALSE	FALSE	FALSE	ieu-b-107	8	25891653	0.0022525	#N/A	0.1	apolipoprotein A-I || id:ieu-b-107	apolipoprotein A-I	apolipoprotein A-I || ||	TRUE	igd	#N/A	#N/A	#N/A	#N/A	#N/A	#N/A	#N/A	0.00784347	3.3e-11	VAT/ASAT	TRUE	reported	vUrItL	textfile	2	TRUE
rs70987287	T	TTTTTA	T	TTTTTA	0.0643071	-0.00572997	0.728242	0.731746	FALSE	FALSE	FALSE	ieu-b-107	6	19947871	0.00222973	#N/A	0.01	apolipoprotein A-I || id:ieu-b-107	apolipoprotein A-I	apolipoprotein A-I || ||	TRUE	igd	#N/A	#N/A	#N/A	#N/A	#N/A	#N/A	#N/A	0.00771454	1.7e-17	VAT/ASAT	TRUE	reported	vUrItL	textfile	2	TRUE
rs7133378	G	A	G	A	0.0432784	-0.0320324	0.680039	0.680964	FALSE	FALSE	FALSE	ieu-b-107	12	124409502	0.00210896	#N/A	4.19952e-52	apolipoprotein A-I || id:ieu-b-107	apolipoprotein A-I	apolipoprotein A-I || ||	TRUE	igd	#N/A	#N/A	#N/A	#N/A	#N/A	#N/A	#N/A	0.00734397	5.4e-09	VAT/ASAT	TRUE	reported	vUrItL	textfile	2	TRUE
rs73221948	G	T	G	T	0.102931	0.012283	0.708851	0.709215	FALSE	FALSE	FALSE	ieu-b-107	8	25464670	0.0022466	#N/A	4.60002e-08	apolipoprotein A-I || id:ieu-b-107	apolipoprotein A-I	apolipoprotein A-I || ||	TRUE	igd	#N/A	#N/A	#N/A	#N/A	#N/A	#N/A	#N/A	0.00787718	1.3e-39	VAT/ASAT	TRUE	reported	vUrItL	textfile	2	TRUE
rs76072243	T	C	T	C	-0.0475466	-0.0221216	0.561705	0.553469	FALSE	FALSE	FALSE	ieu-b-107	6	32479878	0.00204577	#N/A	2.99985e-27	apolipoprotein A-I || id:ieu-b-107	apolipoprotein A-I	apolipoprotein A-I || ||	TRUE	igd	#N/A	#N/A	#N/A	#N/A	#N/A	#N/A	#N/A	0.00713544	1.5e-11	VAT/ASAT	TRUE	reported	vUrItL	textfile	2	TRUE
rs9484299	C	T	C	T	-0.0389253	-0.000617888	0.629229	0.634082	FALSE	FALSE	FALSE	ieu-b-107	6	139963500	0.0020423	#N/A	0.760001	apolipoprotein A-I || id:ieu-b-107	apolipoprotein A-I	apolipoprotein A-I || ||	TRUE	igd	#N/A	#N/A	#N/A	#N/A	#N/A	#N/A	#N/A	0.00712404	4.5e-08	VAT/ASAT	TRUE	reported	vUrItL	textfile	2	TRUE
rs10406327	C	G	C	G	-0.0645641	0.00214552	0.523125	0.521325	FALSE	TRUE	TRUE	ieu-b-108	19	33890838	0.00205688	#N/A	0.3	apolipoprotein B || id:ieu-b-108	apolipoprotein B	apolipoprotein B || ||	TRUE	igd	#N/A	#N/A	#N/A	#N/A	#N/A	#N/A	#N/A	0.00686139	1.5e-22	VAT/ASAT	TRUE	reported	vUrItL	textfile	2	FALSE
rs11031796	G	A	G	A	0.0575984	0.00444378	0.61157	0.617674	FALSE	FALSE	FALSE	ieu-b-108	11	32479807	0.0021409	#N/A	0.0379997	apolipoprotein B || id:ieu-b-108	apolipoprotein B	apolipoprotein B || ||	TRUE	igd	#N/A	#N/A	#N/A	#N/A	#N/A	#N/A	#N/A	0.00704028	5.8e-17	VAT/ASAT	TRUE	reported	vUrItL	textfile	2	TRUE
rs11199845	C	T	C	T	0.0545118	0.00204603	0.460196	0.457359	FALSE	FALSE	FALSE	ieu-b-108	10	122992475	0.00208749	#N/A	0.33	apolipoprotein B || id:ieu-b-108	apolipoprotein B	apolipoprotein B || ||	TRUE	igd	#N/A	#N/A	#N/A	#N/A	#N/A	#N/A	#N/A	0.00688591	1.5e-14	VAT/ASAT	TRUE	reported	vUrItL	textfile	2	TRUE
rs112299234	T	C	T	C	-0.0500765	-0.00452488	0.700474	0.69833	FALSE	FALSE	FALSE	ieu-b-108	5	173344153	0.00226232	#N/A	0.0449997	apolipoprotein B || id:ieu-b-108	apolipoprotein B	apolipoprotein B || ||	TRUE	igd	TRUE	rs112299234	rs72812805	C	T	C	T	0.00747319	3.2e-12	VAT/ASAT	TRUE	reported	vUrItL	textfile	2	TRUE
rs12321	G	C	G	C	0.0414861	0.00211299	0.561179	0.559948	FALSE	TRUE	TRUE	ieu-b-108	22	29453193	0.00209662	#N/A	0.31	apolipoprotein B || id:ieu-b-108	apolipoprotein B	apolipoprotein B || ||	TRUE	igd	#N/A	#N/A	#N/A	#N/A	#N/A	#N/A	#N/A	0.00688494	8.2e-10	VAT/ASAT	TRUE	reported	vUrItL	textfile	2	FALSE
rs13028464	C	T	C	T	-0.0389143	-0.00755091	0.631259	0.626679	FALSE	FALSE	FALSE	ieu-b-108	2	178121005	0.00214554	#N/A	0.000430002	apolipoprotein B || id:ieu-b-108	apolipoprotein B	apolipoprotein B || ||	TRUE	igd	#N/A	#N/A	#N/A	#N/A	#N/A	#N/A	#N/A	0.00710541	4.8e-08	VAT/ASAT	TRUE	reported	vUrItL	textfile	2	TRUE
rs13303359	A	C	A	C	0.0425534	0.00312182	0.471009	0.472027	FALSE	FALSE	FALSE	ieu-b-108	1	203518873	0.00209038	#N/A	0.14	apolipoprotein B || id:ieu-b-108	apolipoprotein B	apolipoprotein B || ||	TRUE	igd	#N/A	#N/A	#N/A	#N/A	#N/A	#N/A	#N/A	0.00689928	4.4e-10	VAT/ASAT	TRUE	reported	vUrItL	textfile	2	TRUE
rs17036328	T	C	T	C	0.0799545	0.00507149	0.877454	0.879147	FALSE	FALSE	FALSE	ieu-b-108	3	12390484	0.00318142	#N/A	0.11	apolipoprotein B || id:ieu-b-108	apolipoprotein B	apolipoprotein B || ||	TRUE	igd	#N/A	#N/A	#N/A	#N/A	#N/A	#N/A	#N/A	0.0104237	5.8e-15	VAT/ASAT	TRUE	reported	vUrItL	textfile	2	TRUE
rs17193640	T	A	C	T	0.0758103	-0.00983175	0.881251	0.043956	TRUE	TRUE	FALSE	ieu-b-108	6	31454887	0.00622132	#N/A	0.11	apolipoprotein B || id:ieu-b-108	apolipoprotein B	apolipoprotein B || ||	TRUE	igd	#N/A	#N/A	#N/A	#N/A	#N/A	#N/A	#N/A	0.0132962	9.4e-09	VAT/ASAT	TRUE	reported	vUrItL	textfile	2	FALSE
rs17193640	T	A	T	A	0.0758103	0.0147481	0.881251	0.879746	FALSE	TRUE	FALSE	ieu-b-108	6	31454887	0.00400691	#N/A	0.000230001	apolipoprotein B || id:ieu-b-108	apolipoprotein B	apolipoprotein B || ||	TRUE	igd	#N/A	#N/A	#N/A	#N/A	#N/A	#N/A	#N/A	0.0132962	9.4e-09	VAT/ASAT	TRUE	reported	vUrItL	textfile	2	TRUE
rs185139895	G	A	G	A	-0.12055	-0.0143794	0.957552	0.956168	FALSE	FALSE	FALSE	ieu-b-108	6	34177853	0.0050809	#N/A	0.00470002	apolipoprotein B || id:ieu-b-108	apolipoprotein B	apolipoprotein B || ||	TRUE	igd	#N/A	#N/A	#N/A	#N/A	#N/A	#N/A	#N/A	0.0169984	1.1e-12	VAT/ASAT	TRUE	reported	vUrItL	textfile	2	TRUE
rs1936789	G	A	G	A	-0.039852	-0.0166946	0.464993	0.46791	FALSE	FALSE	FALSE	ieu-b-108	6	127419737	0.00209064	#N/A	1.39991e-15	apolipoprotein B || id:ieu-b-108	apolipoprotein B	apolipoprotein B || ||	TRUE	igd	#N/A	#N/A	#N/A	#N/A	#N/A	#N/A	#N/A	0.00688361	1.1e-09	VAT/ASAT	TRUE	reported	vUrItL	textfile	2	TRUE
rs2384054	T	C	T	C	0.0432082	0.000879869	0.510789	0.510742	FALSE	FALSE	FALSE	ieu-b-108	2	25156773	0.00206988	#N/A	0.67	apolipoprotein B || id:ieu-b-108	apolipoprotein B	apolipoprotein B || ||	TRUE	igd	#N/A	#N/A	#N/A	#N/A	#N/A	#N/A	#N/A	0.00683623	1.8e-10	VAT/ASAT	TRUE	reported	vUrItL	textfile	2	TRUE
rs2396316	A	T	A	T	-0.0483146	-0.00675824	0.360315	0.359105	FALSE	TRUE	FALSE	ieu-b-108	2	227136202	0.00215669	#N/A	0.0017	apolipoprotein B || id:ieu-b-108	apolipoprotein B	apolipoprotein B || ||	TRUE	igd	TRUE	rs2396316	rs1567973	A	T	A	G	0.00713711	8.5e-12	VAT/ASAT	TRUE	reported	vUrItL	textfile	2	TRUE
rs269967	A	T	A	T	0.0484104	0.00659025	0.824701	0.825071	FALSE	TRUE	FALSE	ieu-b-108	18	42776435	0.00274252	#N/A	0.016	apolipoprotein B || id:ieu-b-108	apolipoprotein B	apolipoprotein B || ||	TRUE	igd	#N/A	#N/A	#N/A	#N/A	#N/A	#N/A	#N/A	0.00896942	1.9e-08	VAT/ASAT	TRUE	reported	vUrItL	textfile	2	TRUE
rs2853951	C	T	C	T	-0.0441773	-0.0113213	0.406538	0.407227	FALSE	FALSE	FALSE	ieu-b-108	6	31236115	0.00210956	#N/A	8e-08	apolipoprotein B || id:ieu-b-108	apolipoprotein B	apolipoprotein B || ||	TRUE	igd	#N/A	#N/A	#N/A	#N/A	#N/A	#N/A	#N/A	0.00696937	3.2e-10	VAT/ASAT	TRUE	reported	vUrItL	textfile	2	TRUE
rs2982521	A	T	A	T	0.060991	0.0113006	0.372024	0.37133	FALSE	TRUE	FALSE	ieu-b-108	6	139835329	0.00214797	#N/A	1.40001e-07	apolipoprotein B || id:ieu-b-108	apolipoprotein B	apolipoprotein B || ||	TRUE	igd	#N/A	#N/A	#N/A	#N/A	#N/A	#N/A	#N/A	0.00707401	5.6e-18	VAT/ASAT	TRUE	reported	vUrItL	textfile	2	TRUE
rs3890765	C	A	C	A	-0.083657	-0.00600425	0.94056	0.940326	FALSE	FALSE	FALSE	ieu-b-108	8	25459001	0.00451423	#N/A	0.18	apolipoprotein B || id:ieu-b-108	apolipoprotein B	apolipoprotein B || ||	TRUE	igd	#N/A	#N/A	#N/A	#N/A	#N/A	#N/A	#N/A	0.0149358	6.8e-09	VAT/ASAT	TRUE	reported	vUrItL	textfile	2	TRUE
rs4925049	G	A	G	A	-0.0694256	-0.010799	0.91724	0.921173	FALSE	FALSE	FALSE	ieu-b-108	17	17533991	0.00387322	#N/A	0.00530005	apolipoprotein B || id:ieu-b-108	apolipoprotein B	apolipoprotein B || ||	TRUE	igd	#N/A	#N/A	#N/A	#N/A	#N/A	#N/A	#N/A	0.0126859	2.6e-08	VAT/ASAT	TRUE	reported	vUrItL	textfile	2	TRUE
rs55767272	A	C	A	C	0.084823	0.00971257	0.937376	0.934946	FALSE	FALSE	FALSE	ieu-b-108	10	63702572	0.00422215	#N/A	0.021	apolipoprotein B || id:ieu-b-108	apolipoprotein B	apolipoprotein B || ||	TRUE	igd	#N/A	#N/A	#N/A	#N/A	#N/A	#N/A	#N/A	0.0141265	6.8e-09	VAT/ASAT	TRUE	reported	vUrItL	textfile	2	TRUE
rs55865721	G	A	G	A	0.094667	-0.00888714	0.92689	0.925017	FALSE	FALSE	FALSE	ieu-b-108	19	33832399	0.00390729	#N/A	0.0230001	apolipoprotein B || id:ieu-b-108	apolipoprotein B	apolipoprotein B || ||	TRUE	igd	#N/A	#N/A	#N/A	#N/A	#N/A	#N/A	#N/A	0.0132115	4.5e-13	VAT/ASAT	TRUE	reported	vUrItL	textfile	2	TRUE
rs56082403	T	C	T	C	-0.0734406	-0.000701546	0.592875	0.598385	FALSE	FALSE	FALSE	ieu-b-108	3	156797373	0.00212739	#N/A	0.74	apolipoprotein B || id:ieu-b-108	apolipoprotein B	apolipoprotein B || ||	TRUE	igd	TRUE	rs56082403	rs10049210	C	T	C	T	0.00699703	3.8e-26	VAT/ASAT	TRUE	reported	vUrItL	textfile	2	TRUE
rs577721086	T	C	T	C	-0.143292	-0.0274082	0.95238	0.950531	FALSE	FALSE	FALSE	ieu-b-108	6	127440047	0.00484732	#N/A	1.6e-08	apolipoprotein B || id:ieu-b-108	apolipoprotein B	apolipoprotein B || ||	TRUE	igd	#N/A	#N/A	#N/A	#N/A	#N/A	#N/A	#N/A	0.016186	1.1e-19	VAT/ASAT	TRUE	reported	vUrItL	textfile	2	TRUE
rs6474552	G	C	G	C	-0.0398532	-0.00486702	0.431859	0.436275	FALSE	TRUE	TRUE	ieu-b-108	9	1054362	0.00209876	#N/A	0.02	apolipoprotein B || id:ieu-b-108	apolipoprotein B	apolipoprotein B || ||	TRUE	igd	#N/A	#N/A	#N/A	#N/A	#N/A	#N/A	#N/A	0.00695739	1.2e-08	VAT/ASAT	TRUE	reported	vUrItL	textfile	2	FALSE
rs6903044	G	C	G	C	-0.0561955	0.000365953	0.783168	0.781242	FALSE	TRUE	FALSE	ieu-b-108	6	19868603	0.00251975	#N/A	0.88	apolipoprotein B || id:ieu-b-108	apolipoprotein B	apolipoprotein B || ||	TRUE	igd	#N/A	#N/A	#N/A	#N/A	#N/A	#N/A	#N/A	0.00834464	1.5e-11	VAT/ASAT	TRUE	reported	vUrItL	textfile	2	TRUE
rs6997996	A	G	A	G	-0.0511875	-0.00507595	0.742446	0.744363	FALSE	FALSE	FALSE	ieu-b-108	8	25891653	0.00238922	#N/A	0.0340001	apolipoprotein B || id:ieu-b-108	apolipoprotein B	apolipoprotein B || ||	TRUE	igd	#N/A	#N/A	#N/A	#N/A	#N/A	#N/A	#N/A	0.00784347	3.3e-11	VAT/ASAT	TRUE	reported	vUrItL	textfile	2	TRUE
rs70987287	T	TTTTTA	T	TTTTTA	0.0643071	-0.00153114	0.728242	0.732031	FALSE	FALSE	FALSE	ieu-b-108	6	19947871	0.00236115	#N/A	0.52	apolipoprotein B || id:ieu-b-108	apolipoprotein B	apolipoprotein B || ||	TRUE	igd	#N/A	#N/A	#N/A	#N/A	#N/A	#N/A	#N/A	0.00771454	1.7e-17	VAT/ASAT	TRUE	reported	vUrItL	textfile	2	TRUE
rs7133378	G	A	G	A	0.0432784	0.0174922	0.680039	0.680761	FALSE	FALSE	FALSE	ieu-b-108	12	124409502	0.00223441	#N/A	4.90004e-15	apolipoprotein B || id:ieu-b-108	apolipoprotein B	apolipoprotein B || ||	TRUE	igd	#N/A	#N/A	#N/A	#N/A	#N/A	#N/A	#N/A	0.00734397	5.4e-09	VAT/ASAT	TRUE	reported	vUrItL	textfile	2	TRUE
rs73221948	G	T	G	T	0.102931	-0.00179755	0.708851	0.709303	FALSE	FALSE	FALSE	ieu-b-108	8	25464670	0.00238419	#N/A	0.450001	apolipoprotein B || id:ieu-b-108	apolipoprotein B	apolipoprotein B || ||	TRUE	igd	#N/A	#N/A	#N/A	#N/A	#N/A	#N/A	#N/A	0.00787718	1.3e-39	VAT/ASAT	TRUE	reported	vUrItL	textfile	2	TRUE
rs76072243	T	C	T	C	-0.0475466	-0.0070374	0.561705	0.553459	FALSE	FALSE	FALSE	ieu-b-108	6	32479878	0.00216499	#N/A	0.0012	apolipoprotein B || id:ieu-b-108	apolipoprotein B	apolipoprotein B || ||	TRUE	igd	#N/A	#N/A	#N/A	#N/A	#N/A	#N/A	#N/A	0.00713544	1.5e-11	VAT/ASAT	TRUE	reported	vUrItL	textfile	2	TRUE
rs9484299	C	T	C	T	-0.0389253	-0.000330154	0.629229	0.634118	FALSE	FALSE	FALSE	ieu-b-108	6	139963500	0.00216108	#N/A	0.88	apolipoprotein B || id:ieu-b-108	apolipoprotein B	apolipoprotein B || ||	TRUE	igd	#N/A	#N/A	#N/A	#N/A	#N/A	#N/A	#N/A	0.00712404	4.5e-08	VAT/ASAT	TRUE	reported	vUrItL	textfile	2	TRUE
rs10406327	C	G	C	G	-0.0645641	0.0724	0.523125	0.5228	FALSE	TRUE	TRUE	ieu-b-38	19	33890838	0.0301	736234	0.0161998	systolic blood pressure || id:ieu-b-38	systolic blood pressure	systolic blood pressure || ||	TRUE	igd	#N/A	#N/A	#N/A	#N/A	#N/A	#N/A	#N/A	0.00686139	1.5e-22	VAT/ASAT	TRUE	reported	vUrItL	textfile	2	FALSE
rs11031796	G	A	G	A	0.0575984	-0.1699	0.61157	0.6239	FALSE	FALSE	FALSE	ieu-b-38	11	32479807	0.0312	727470	5.35994e-08	systolic blood pressure || id:ieu-b-38	systolic blood pressure	systolic blood pressure || ||	TRUE	igd	#N/A	#N/A	#N/A	#N/A	#N/A	#N/A	#N/A	0.00704028	5.8e-17	VAT/ASAT	TRUE	reported	vUrItL	textfile	2	TRUE
rs11199845	C	T	C	T	0.0545118	0.1806	0.460196	0.4623	FALSE	FALSE	FALSE	ieu-b-38	10	122992475	0.0302	731331	2.25398e-09	systolic blood pressure || id:ieu-b-38	systolic blood pressure	systolic blood pressure || ||	TRUE	igd	#N/A	#N/A	#N/A	#N/A	#N/A	#N/A	#N/A	0.00688591	1.5e-14	VAT/ASAT	TRUE	reported	vUrItL	textfile	2	TRUE
rs112299234	T	C	T	C	-0.0500765	0.2536	0.700474	0.6934	FALSE	FALSE	FALSE	ieu-b-38	5	173344153	0.0327	734360	8.11148e-15	systolic blood pressure || id:ieu-b-38	systolic blood pressure	systolic blood pressure || ||	TRUE	igd	TRUE	rs112299234	rs72812805	C	T	C	T	0.00747319	3.2e-12	VAT/ASAT	TRUE	reported	vUrItL	textfile	2	TRUE
rs12321	G	C	G	C	0.0414861	0.2292	0.561179	0.5672	FALSE	TRUE	TRUE	ieu-b-38	22	29453193	0.0303	740590	3.81417e-14	systolic blood pressure || id:ieu-b-38	systolic blood pressure	systolic blood pressure || ||	TRUE	igd	#N/A	#N/A	#N/A	#N/A	#N/A	#N/A	#N/A	0.00688494	8.2e-10	VAT/ASAT	TRUE	reported	vUrItL	textfile	2	FALSE
rs13028464	C	T	C	T	-0.0389143	0.0855	0.631259	0.6296	FALSE	FALSE	FALSE	ieu-b-38	2	178121005	0.0312	730567	0.00609298	systolic blood pressure || id:ieu-b-38	systolic blood pressure	systolic blood pressure || ||	TRUE	igd	#N/A	#N/A	#N/A	#N/A	#N/A	#N/A	#N/A	0.00710541	4.8e-08	VAT/ASAT	TRUE	reported	vUrItL	textfile	2	TRUE
rs17036328	T	C	T	C	0.0799545	0.1423	0.877454	0.8757	FALSE	FALSE	FALSE	ieu-b-38	3	12390484	0.046	729388	0.00197401	systolic blood pressure || id:ieu-b-38	systolic blood pressure	systolic blood pressure || ||	TRUE	igd	#N/A	#N/A	#N/A	#N/A	#N/A	#N/A	#N/A	0.0104237	5.8e-15	VAT/ASAT	TRUE	reported	vUrItL	textfile	2	TRUE
rs185139895	G	A	G	A	-0.12055	-0.4463	0.957552	0.9552	FALSE	FALSE	FALSE	ieu-b-38	6	34186532	0.0758	702461	3.98703e-09	systolic blood pressure || id:ieu-b-38	systolic blood pressure	systolic blood pressure || ||	TRUE	igd	TRUE	rs185139895	rs115780893	A	G	C	T	0.0169984	1.1e-12	VAT/ASAT	TRUE	reported	vUrItL	textfile	2	TRUE
rs1936789	G	A	G	A	-0.039852	0.1601	0.464993	0.4726	FALSE	FALSE	FALSE	ieu-b-38	6	127419737	0.0303	725576	1.297e-07	systolic blood pressure || id:ieu-b-38	systolic blood pressure	systolic blood pressure || ||	TRUE	igd	#N/A	#N/A	#N/A	#N/A	#N/A	#N/A	#N/A	0.00688361	1.1e-09	VAT/ASAT	TRUE	reported	vUrItL	textfile	2	TRUE
rs2384054	T	C	T	C	0.0432082	0.2428	0.510789	0.5197	FALSE	FALSE	FALSE	ieu-b-38	2	25156773	0.0301	731909	7.94877e-16	systolic blood pressure || id:ieu-b-38	systolic blood pressure	systolic blood pressure || ||	TRUE	igd	#N/A	#N/A	#N/A	#N/A	#N/A	#N/A	#N/A	0.00683623	1.8e-10	VAT/ASAT	TRUE	reported	vUrItL	textfile	2	TRUE
rs2396316	A	T	A	T	-0.0483146	-0.2329	0.360315	0.3629	FALSE	TRUE	FALSE	ieu-b-38	2	227136202	0.0314	727535	1.24997e-13	systolic blood pressure || id:ieu-b-38	systolic blood pressure	systolic blood pressure || ||	TRUE	igd	TRUE	rs2396316	rs1567973	A	T	A	G	0.00713711	8.5e-12	VAT/ASAT	TRUE	reported	vUrItL	textfile	2	TRUE
rs269967	A	T	A	T	0.0484104	0.2385	0.824701	0.8251	FALSE	TRUE	FALSE	ieu-b-38	18	42776435	0.0395	742724	1.502e-09	systolic blood pressure || id:ieu-b-38	systolic blood pressure	systolic blood pressure || ||	TRUE	igd	#N/A	#N/A	#N/A	#N/A	#N/A	#N/A	#N/A	0.00896942	1.9e-08	VAT/ASAT	TRUE	reported	vUrItL	textfile	2	TRUE
rs2853951	C	T	C	T	-0.0441773	-0.2471	0.406538	0.401	FALSE	FALSE	FALSE	ieu-b-38	6	31236115	0.0329	648260	5.54115e-14	systolic blood pressure || id:ieu-b-38	systolic blood pressure	systolic blood pressure || ||	TRUE	igd	#N/A	#N/A	#N/A	#N/A	#N/A	#N/A	#N/A	0.00696937	3.2e-10	VAT/ASAT	TRUE	reported	vUrItL	textfile	2	TRUE
rs2982521	A	T	A	T	0.060991	0.111	0.372024	0.3782	FALSE	TRUE	FALSE	ieu-b-38	6	139835329	0.0311	733405	0.000356903	systolic blood pressure || id:ieu-b-38	systolic blood pressure	systolic blood pressure || ||	TRUE	igd	#N/A	#N/A	#N/A	#N/A	#N/A	#N/A	#N/A	0.00707401	5.6e-18	VAT/ASAT	TRUE	reported	vUrItL	textfile	2	TRUE
rs3890765	C	A	C	A	-0.083657	0.0375	0.94056	0.9387	FALSE	FALSE	FALSE	ieu-b-38	8	25459001	0.0684	640146	0.5836	systolic blood pressure || id:ieu-b-38	systolic blood pressure	systolic blood pressure || ||	TRUE	igd	#N/A	#N/A	#N/A	#N/A	#N/A	#N/A	#N/A	0.0149358	6.8e-09	VAT/ASAT	TRUE	reported	vUrItL	textfile	2	TRUE
rs4925049	G	A	G	A	-0.0694256	0.0627	0.91724	0.9194	FALSE	FALSE	FALSE	ieu-b-38	17	17533991	0.0556	728017	0.259	systolic blood pressure || id:ieu-b-38	systolic blood pressure	systolic blood pressure || ||	TRUE	igd	#N/A	#N/A	#N/A	#N/A	#N/A	#N/A	#N/A	0.0126859	2.6e-08	VAT/ASAT	TRUE	reported	vUrItL	textfile	2	TRUE
rs55767272	A	C	A	C	0.084823	0.0556	0.937376	0.9359	FALSE	FALSE	FALSE	ieu-b-38	10	63702572	0.064	689209	0.385	systolic blood pressure || id:ieu-b-38	systolic blood pressure	systolic blood pressure || ||	TRUE	igd	#N/A	#N/A	#N/A	#N/A	#N/A	#N/A	#N/A	0.0141265	6.8e-09	VAT/ASAT	TRUE	reported	vUrItL	textfile	2	TRUE
rs55865721	G	A	G	A	0.094667	-0.1931	0.92689	0.9286	FALSE	FALSE	FALSE	ieu-b-38	19	33832399	0.063	663847	0.00215899	systolic blood pressure || id:ieu-b-38	systolic blood pressure	systolic blood pressure || ||	TRUE	igd	#N/A	#N/A	#N/A	#N/A	#N/A	#N/A	#N/A	0.0132115	4.5e-13	VAT/ASAT	TRUE	reported	vUrItL	textfile	2	TRUE
rs56082403	T	C	T	C	-0.0734406	0.1265	0.592875	0.5936	FALSE	FALSE	FALSE	ieu-b-38	3	156797373	0.0312	715426	4.87899e-05	systolic blood pressure || id:ieu-b-38	systolic blood pressure	systolic blood pressure || ||	TRUE	igd	TRUE	rs56082403	rs10049210	C	T	C	T	0.00699703	3.8e-26	VAT/ASAT	TRUE	reported	vUrItL	textfile	2	TRUE
rs577721086	T	C	T	C	-0.143292	-0.2348	0.95238	0.9508	FALSE	FALSE	FALSE	ieu-b-38	6	127454893	0.0758	642304	0.00194102	systolic blood pressure || id:ieu-b-38	systolic blood pressure	systolic blood pressure || ||	TRUE	igd	TRUE	rs577721086	rs72959041	C	T	A	G	0.016186	1.1e-19	VAT/ASAT	TRUE	reported	vUrItL	textfile	2	TRUE
rs6474552	G	C	G	C	-0.0398532	-0.0194	0.431859	0.4274	FALSE	TRUE	TRUE	ieu-b-38	9	1054362	0.0309	712152	0.5303	systolic blood pressure || id:ieu-b-38	systolic blood pressure	systolic blood pressure || ||	TRUE	igd	#N/A	#N/A	#N/A	#N/A	#N/A	#N/A	#N/A	0.00695739	1.2e-08	VAT/ASAT	TRUE	reported	vUrItL	textfile	2	FALSE
rs6903044	G	C	G	C	-0.0561955	0.0058	0.783168	0.7829	FALSE	TRUE	FALSE	ieu-b-38	6	19868603	0.0369	724492	0.8745	systolic blood pressure || id:ieu-b-38	systolic blood pressure	systolic blood pressure || ||	TRUE	igd	#N/A	#N/A	#N/A	#N/A	#N/A	#N/A	#N/A	0.00834464	1.5e-11	VAT/ASAT	TRUE	reported	vUrItL	textfile	2	TRUE
rs6997996	A	G	A	G	-0.0511875	0.4215	0.742446	0.7447	FALSE	FALSE	FALSE	ieu-b-38	8	25891653	0.0347	724472	7.21772e-34	systolic blood pressure || id:ieu-b-38	systolic blood pressure	systolic blood pressure || ||	TRUE	igd	#N/A	#N/A	#N/A	#N/A	#N/A	#N/A	#N/A	0.00784347	3.3e-11	VAT/ASAT	TRUE	reported	vUrItL	textfile	2	TRUE
rs7133378	G	A	G	A	0.0432784	0.1063	0.680039	0.679	FALSE	FALSE	FALSE	ieu-b-38	12	124409502	0.0323	733713	0.000993505	systolic blood pressure || id:ieu-b-38	systolic blood pressure	systolic blood pressure || ||	TRUE	igd	#N/A	#N/A	#N/A	#N/A	#N/A	#N/A	#N/A	0.00734397	5.4e-09	VAT/ASAT	TRUE	reported	vUrItL	textfile	2	TRUE
rs9484299	C	T	C	T	-0.0389253	-0.051	0.629229	0.6294	FALSE	FALSE	FALSE	ieu-b-38	6	139963500	0.0313	728750	0.1033	systolic blood pressure || id:ieu-b-38	systolic blood pressure	systolic blood pressure || ||	TRUE	igd	#N/A	#N/A	#N/A	#N/A	#N/A	#N/A	#N/A	0.00712404	4.5e-08	VAT/ASAT	TRUE	reported	vUrItL	textfile	2	TRUE
rs10406327	C	G	C	G	-0.0645641	0.0353	0.523125	0.5226	FALSE	TRUE	TRUE	ieu-b-39	19	33890838	0.0174	747790	0.0422202	diastolic blood pressure || id:ieu-b-39	diastolic blood pressure	diastolic blood pressure || ||	TRUE	igd	#N/A	#N/A	#N/A	#N/A	#N/A	#N/A	#N/A	0.00686139	1.5e-22	VAT/ASAT	TRUE	reported	vUrItL	textfile	2	FALSE
rs11031796	G	A	G	A	0.0575984	-0.0631	0.61157	0.6231	FALSE	FALSE	FALSE	ieu-b-39	11	32479807	0.0179	746862	0.000428401	diastolic blood pressure || id:ieu-b-39	diastolic blood pressure	diastolic blood pressure || ||	TRUE	igd	#N/A	#N/A	#N/A	#N/A	#N/A	#N/A	#N/A	0.00704028	5.8e-17	VAT/ASAT	TRUE	reported	vUrItL	textfile	2	TRUE
rs11199845	C	T	C	T	0.0545118	0.0578	0.460196	0.4614	FALSE	FALSE	FALSE	ieu-b-39	10	122992475	0.0173	750718	0.000856505	diastolic blood pressure || id:ieu-b-39	diastolic blood pressure	diastolic blood pressure || ||	TRUE	igd	#N/A	#N/A	#N/A	#N/A	#N/A	#N/A	#N/A	0.00688591	1.5e-14	VAT/ASAT	TRUE	reported	vUrItL	textfile	2	TRUE
rs112299234	T	C	T	C	-0.0500765	0.1994	0.700474	0.6935	FALSE	FALSE	FALSE	ieu-b-39	5	173344153	0.0187	753791	1.82012e-26	diastolic blood pressure || id:ieu-b-39	diastolic blood pressure	diastolic blood pressure || ||	TRUE	igd	TRUE	rs112299234	rs72812805	C	T	C	T	0.00747319	3.2e-12	VAT/ASAT	TRUE	reported	vUrItL	textfile	2	TRUE
rs12321	G	C	G	C	0.0414861	0.1492	0.561179	0.5667	FALSE	TRUE	TRUE	ieu-b-39	22	29453193	0.0175	752272	1.43814e-17	diastolic blood pressure || id:ieu-b-39	diastolic blood pressure	diastolic blood pressure || ||	TRUE	igd	#N/A	#N/A	#N/A	#N/A	#N/A	#N/A	#N/A	0.00688494	8.2e-10	VAT/ASAT	TRUE	reported	vUrItL	textfile	2	FALSE
rs13028464	C	T	C	T	-0.0389143	0.0251	0.631259	0.6296	FALSE	FALSE	FALSE	ieu-b-39	2	178121005	0.0179	749875	0.1612	diastolic blood pressure || id:ieu-b-39	diastolic blood pressure	diastolic blood pressure || ||	TRUE	igd	#N/A	#N/A	#N/A	#N/A	#N/A	#N/A	#N/A	0.00710541	4.8e-08	VAT/ASAT	TRUE	reported	vUrItL	textfile	2	TRUE
rs17036328	T	C	T	C	0.0799545	-0.0118	0.877454	0.8758	FALSE	FALSE	FALSE	ieu-b-39	3	12390484	0.0264	748795	0.654699	diastolic blood pressure || id:ieu-b-39	diastolic blood pressure	diastolic blood pressure || ||	TRUE	igd	#N/A	#N/A	#N/A	#N/A	#N/A	#N/A	#N/A	0.0104237	5.8e-15	VAT/ASAT	TRUE	reported	vUrItL	textfile	2	TRUE
rs185139895	G	A	G	A	-0.12055	-0.3011	0.957552	0.9548	FALSE	FALSE	FALSE	ieu-b-39	6	34186532	0.0431	721781	2.81125e-12	diastolic blood pressure || id:ieu-b-39	diastolic blood pressure	diastolic blood pressure || ||	TRUE	igd	TRUE	rs185139895	rs115780893	A	G	C	T	0.0169984	1.1e-12	VAT/ASAT	TRUE	reported	vUrItL	textfile	2	TRUE
rs1936789	G	A	G	A	-0.039852	0.0671	0.464993	0.472	FALSE	FALSE	FALSE	ieu-b-39	6	127419737	0.0174	744872	0.0001163	diastolic blood pressure || id:ieu-b-39	diastolic blood pressure	diastolic blood pressure || ||	TRUE	igd	#N/A	#N/A	#N/A	#N/A	#N/A	#N/A	#N/A	0.00688361	1.1e-09	VAT/ASAT	TRUE	reported	vUrItL	textfile	2	TRUE
rs2384054	T	C	T	C	0.0432082	0.1644	0.510789	0.518	FALSE	FALSE	FALSE	ieu-b-39	2	25156773	0.0173	751329	1.83021e-21	diastolic blood pressure || id:ieu-b-39	diastolic blood pressure	diastolic blood pressure || ||	TRUE	igd	#N/A	#N/A	#N/A	#N/A	#N/A	#N/A	#N/A	0.00683623	1.8e-10	VAT/ASAT	TRUE	reported	vUrItL	textfile	2	TRUE
rs2396316	A	T	A	T	-0.0483146	-0.1208	0.360315	0.3624	FALSE	TRUE	FALSE	ieu-b-39	2	227136202	0.018	746960	2.04503e-11	diastolic blood pressure || id:ieu-b-39	diastolic blood pressure	diastolic blood pressure || ||	TRUE	igd	TRUE	rs2396316	rs1567973	A	T	A	G	0.00713711	8.5e-12	VAT/ASAT	TRUE	reported	vUrItL	textfile	2	TRUE
rs269967	A	T	A	T	0.0484104	0.1448	0.824701	0.8254	FALSE	TRUE	FALSE	ieu-b-39	18	42776435	0.0228	754440	2.23898e-10	diastolic blood pressure || id:ieu-b-39	diastolic blood pressure	diastolic blood pressure || ||	TRUE	igd	#N/A	#N/A	#N/A	#N/A	#N/A	#N/A	#N/A	0.00896942	1.9e-08	VAT/ASAT	TRUE	reported	vUrItL	textfile	2	TRUE
rs2853951	C	T	C	T	-0.0441773	-0.2198	0.406538	0.4028	FALSE	FALSE	FALSE	ieu-b-39	6	31236115	0.0186	667553	4.40251e-32	diastolic blood pressure || id:ieu-b-39	diastolic blood pressure	diastolic blood pressure || ||	TRUE	igd	#N/A	#N/A	#N/A	#N/A	#N/A	#N/A	#N/A	0.00696937	3.2e-10	VAT/ASAT	TRUE	reported	vUrItL	textfile	2	TRUE
rs2982521	A	T	A	T	0.060991	0.1061	0.372024	0.3776	FALSE	TRUE	FALSE	ieu-b-39	6	139835329	0.0178	752827	2.76001e-09	diastolic blood pressure || id:ieu-b-39	diastolic blood pressure	diastolic blood pressure || ||	TRUE	igd	#N/A	#N/A	#N/A	#N/A	#N/A	#N/A	#N/A	0.00707401	5.6e-18	VAT/ASAT	TRUE	reported	vUrItL	textfile	2	TRUE
rs3890765	C	A	C	A	-0.083657	0.0078	0.94056	0.9386	FALSE	FALSE	FALSE	ieu-b-39	8	25459001	0.039	656874	0.8406	diastolic blood pressure || id:ieu-b-39	diastolic blood pressure	diastolic blood pressure || ||	TRUE	igd	#N/A	#N/A	#N/A	#N/A	#N/A	#N/A	#N/A	0.0149358	6.8e-09	VAT/ASAT	TRUE	reported	vUrItL	textfile	2	TRUE
rs4925049	G	A	G	A	-0.0694256	-0.0123	0.91724	0.9196	FALSE	FALSE	FALSE	ieu-b-39	17	17533991	0.0321	739654	0.701699	diastolic blood pressure || id:ieu-b-39	diastolic blood pressure	diastolic blood pressure || ||	TRUE	igd	#N/A	#N/A	#N/A	#N/A	#N/A	#N/A	#N/A	0.0126859	2.6e-08	VAT/ASAT	TRUE	reported	vUrItL	textfile	2	TRUE
rs55767272	A	C	A	C	0.084823	0.0495	0.937376	0.9359	FALSE	FALSE	FALSE	ieu-b-39	10	63702572	0.0365	707687	0.1755	diastolic blood pressure || id:ieu-b-39	diastolic blood pressure	diastolic blood pressure || ||	TRUE	igd	#N/A	#N/A	#N/A	#N/A	#N/A	#N/A	#N/A	0.0141265	6.8e-09	VAT/ASAT	TRUE	reported	vUrItL	textfile	2	TRUE
rs55865721	G	A	G	A	0.094667	-0.0435	0.92689	0.9279	FALSE	FALSE	FALSE	ieu-b-39	19	33832399	0.036	674533	0.2263	diastolic blood pressure || id:ieu-b-39	diastolic blood pressure	diastolic blood pressure || ||	TRUE	igd	#N/A	#N/A	#N/A	#N/A	#N/A	#N/A	#N/A	0.0132115	4.5e-13	VAT/ASAT	TRUE	reported	vUrItL	textfile	2	TRUE
rs56082403	T	C	T	C	-0.0734406	0.0427	0.592875	0.595	FALSE	FALSE	FALSE	ieu-b-39	3	156797373	0.0179	734559	0.0168	diastolic blood pressure || id:ieu-b-39	diastolic blood pressure	diastolic blood pressure || ||	TRUE	igd	TRUE	rs56082403	rs10049210	C	T	C	T	0.00699703	3.8e-26	VAT/ASAT	TRUE	reported	vUrItL	textfile	2	TRUE
rs577721086	T	C	T	C	-0.143292	-0.198	0.95238	0.9504	FALSE	FALSE	FALSE	ieu-b-39	6	127454893	0.0431	659860	4.24796e-06	diastolic blood pressure || id:ieu-b-39	diastolic blood pressure	diastolic blood pressure || ||	TRUE	igd	TRUE	rs577721086	rs72959041	C	T	A	G	0.016186	1.1e-19	VAT/ASAT	TRUE	reported	vUrItL	textfile	2	TRUE
rs6474552	G	C	G	C	-0.0398532	-0.0116	0.431859	0.428	FALSE	TRUE	TRUE	ieu-b-39	9	1054362	0.0178	723796	0.515101	diastolic blood pressure || id:ieu-b-39	diastolic blood pressure	diastolic blood pressure || ||	TRUE	igd	#N/A	#N/A	#N/A	#N/A	#N/A	#N/A	#N/A	0.00695739	1.2e-08	VAT/ASAT	TRUE	reported	vUrItL	textfile	2	FALSE
rs6903044	G	C	G	C	-0.0561955	-0.0219	0.783168	0.7824	FALSE	TRUE	FALSE	ieu-b-39	6	19868603	0.0211	743849	0.3001	diastolic blood pressure || id:ieu-b-39	diastolic blood pressure	diastolic blood pressure || ||	TRUE	igd	#N/A	#N/A	#N/A	#N/A	#N/A	#N/A	#N/A	0.00834464	1.5e-11	VAT/ASAT	TRUE	reported	vUrItL	textfile	2	TRUE
rs6997996	A	G	A	G	-0.0511875	0.1952	0.742446	0.7447	FALSE	FALSE	FALSE	ieu-b-39	8	25891653	0.0199	743874	1.23112e-22	diastolic blood pressure || id:ieu-b-39	diastolic blood pressure	diastolic blood pressure || ||	TRUE	igd	#N/A	#N/A	#N/A	#N/A	#N/A	#N/A	#N/A	0.00784347	3.3e-11	VAT/ASAT	TRUE	reported	vUrItL	textfile	2	TRUE
rs7133378	G	A	G	A	0.0432784	0.0331	0.680039	0.6797	FALSE	FALSE	FALSE	ieu-b-39	12	124409502	0.0186	745517	0.0751796	diastolic blood pressure || id:ieu-b-39	diastolic blood pressure	diastolic blood pressure || ||	TRUE	igd	#N/A	#N/A	#N/A	#N/A	#N/A	#N/A	#N/A	0.00734397	5.4e-09	VAT/ASAT	TRUE	reported	vUrItL	textfile	2	TRUE
rs9484299	C	T	C	T	-0.0389253	-0.0618	0.629229	0.6296	FALSE	FALSE	FALSE	ieu-b-39	6	139963500	0.0179	748172	0.000573297	diastolic blood pressure || id:ieu-b-39	diastolic blood pressure	diastolic blood pressure || ||	TRUE	igd	#N/A	#N/A	#N/A	#N/A	#N/A	#N/A	#N/A	0.00712404	4.5e-08	VAT/ASAT	TRUE	reported	vUrItL	textfile	2	TRUE

## Sheet: ASATGFAT
SNP	effect_allele.exposure	other_allele.exposure	effect_allele.outcome	other_allele.outcome	beta.exposure	beta.outcome	eaf.exposure	eaf.outcome	remove	palindromic	ambiguous	id.outcome	chr	pos	se.outcome	samplesize.outcome	pval.outcome	outcome	originalname.outcome	outcome.deprecated	mr_keep.outcome	data_source.outcome	proxy.outcome	target_snp.outcome	proxy_snp.outcome	target_a1.outcome	target_a2.outcome	proxy_a1.outcome	proxy_a2.outcome	se.exposure	pval.exposure	exposure	mr_keep.exposure	pval_origin.exposure	id.exposure	data_source.exposure	action	mr_keep
rs1421085	T	C	T	C	-0.0639442	-0.104	0.602592	0.593945	FALSE	FALSE	FALSE	ebi-a-GCST006867	16	53800954	0.0072	62892	1.60288e-47	Type 2 diabetes || id:ebi-a-GCST006867	Type 2 diabetes	Type 2 diabetes || ||	TRUE	igd	#N/A	#N/A	#N/A	#N/A	#N/A	#N/A	#N/A	0.00716659	3.4e-19	ASAT/GFAT	TRUE	reported	Of02gi	textfile	2	TRUE
rs1423062	A	G	A	G	0.0392555	0.0121	0.566673	0.55999	FALSE	FALSE	FALSE	ebi-a-GCST006867	19	33846522	0.0079	62892	0.128	Type 2 diabetes || id:ebi-a-GCST006867	Type 2 diabetes	Type 2 diabetes || ||	TRUE	igd	#N/A	#N/A	#N/A	#N/A	#N/A	#N/A	#N/A	0.00704408	2.9e-08	ASAT/GFAT	TRUE	reported	Of02gi	textfile	2	TRUE
rs1552657	G	A	G	A	-0.0373078	-0.0112	0.548865	0.555169	FALSE	FALSE	FALSE	ebi-a-GCST006867	16	86424697	0.0079	62892	0.1541	Type 2 diabetes || id:ebi-a-GCST006867	Type 2 diabetes	Type 2 diabetes || ||	TRUE	igd	#N/A	#N/A	#N/A	#N/A	#N/A	#N/A	#N/A	0.00701	4.9e-08	ASAT/GFAT	TRUE	reported	Of02gi	textfile	2	TRUE
rs1779445	T	C	T	C	-0.0536195	0.0023	0.194297	0.193734	FALSE	FALSE	FALSE	ebi-a-GCST006867	1	119508412	0.0094	62892	0.8091	Type 2 diabetes || id:ebi-a-GCST006867	Type 2 diabetes	Type 2 diabetes || ||	TRUE	igd	#N/A	#N/A	#N/A	#N/A	#N/A	#N/A	#N/A	0.00883641	8.5e-10	ASAT/GFAT	TRUE	reported	Of02gi	textfile	2	TRUE
rs2302209	C	T	C	T	-0.0465655	0.0029	0.718813	0.717752	FALSE	FALSE	FALSE	ebi-a-GCST006867	19	18324329	0.0088	62892	0.7446	Type 2 diabetes || id:ebi-a-GCST006867	Type 2 diabetes	Type 2 diabetes || ||	TRUE	igd	#N/A	#N/A	#N/A	#N/A	#N/A	#N/A	#N/A	0.00779548	2e-09	ASAT/GFAT	TRUE	reported	Of02gi	textfile	2	TRUE
rs28730491	G	C	G	C	0.0467559	0.0383	0.668446	0.680686	FALSE	TRUE	FALSE	ebi-a-GCST006867	4	157706904	0.0084	62892	5.51404e-06	Type 2 diabetes || id:ebi-a-GCST006867	Type 2 diabetes	Type 2 diabetes || ||	TRUE	igd	TRUE	rs28730491	rs4691379	C	G	T	C	0.00743173	3.2e-10	ASAT/GFAT	TRUE	reported	Of02gi	textfile	2	TRUE
rs3843467	G	T	G	T	-0.0914832	-0.0733	0.792815	0.796938	FALSE	FALSE	FALSE	ebi-a-GCST006867	5	55856375	0.0088	62892	1.02991e-16	Type 2 diabetes || id:ebi-a-GCST006867	Type 2 diabetes	Type 2 diabetes || ||	TRUE	igd	#N/A	#N/A	#N/A	#N/A	#N/A	#N/A	#N/A	0.00857884	4.8e-27	ASAT/GFAT	TRUE	reported	Of02gi	textfile	2	TRUE
rs39837	C	T	C	T	0.0431274	0.0235	0.666945	0.663663	FALSE	FALSE	FALSE	ebi-a-GCST006867	5	55830865	0.0083	62892	0.00466305	Type 2 diabetes || id:ebi-a-GCST006867	Type 2 diabetes	Type 2 diabetes || ||	TRUE	igd	#N/A	#N/A	#N/A	#N/A	#N/A	#N/A	#N/A	0.0073811	2.6e-08	ASAT/GFAT	TRUE	reported	Of02gi	textfile	2	TRUE
rs564667	A	T	A	T	0.0398951	-0.0008	0.566315	0.570768	FALSE	TRUE	TRUE	ebi-a-GCST006867	2	25310860	0.0078	62892	0.9212	Type 2 diabetes || id:ebi-a-GCST006867	Type 2 diabetes	Type 2 diabetes || ||	TRUE	igd	#N/A	#N/A	#N/A	#N/A	#N/A	#N/A	#N/A	0.00705417	2.4e-08	ASAT/GFAT	TRUE	reported	Of02gi	textfile	2	FALSE
rs7133378	G	A	G	A	0.0433225	0.0284	0.680039	0.681248	FALSE	FALSE	FALSE	ebi-a-GCST006867	12	124409502	0.0078	62892	0.000285503	Type 2 diabetes || id:ebi-a-GCST006867	Type 2 diabetes	Type 2 diabetes || ||	TRUE	igd	#N/A	#N/A	#N/A	#N/A	#N/A	#N/A	#N/A	0.00748109	1.1e-08	ASAT/GFAT	TRUE	reported	Of02gi	textfile	2	TRUE
rs744103	T	A	T	A	-0.0410073	0.0504	0.315261	0.313002	FALSE	TRUE	FALSE	ebi-a-GCST006867	6	43805362	0.0083	62892	1.31e-09	Type 2 diabetes || id:ebi-a-GCST006867	Type 2 diabetes	Type 2 diabetes || ||	TRUE	igd	#N/A	#N/A	#N/A	#N/A	#N/A	#N/A	#N/A	0.00754354	5e-08	ASAT/GFAT	TRUE	reported	Of02gi	textfile	2	TRUE
rs7843475	C	G	C	G	-0.0449596	-0.0234	0.737061	0.744809	FALSE	TRUE	FALSE	ebi-a-GCST006867	8	72475748	0.0089	62892	0.008818	Type 2 diabetes || id:ebi-a-GCST006867	Type 2 diabetes	Type 2 diabetes || ||	TRUE	igd	#N/A	#N/A	#N/A	#N/A	#N/A	#N/A	#N/A	0.00797566	3.6e-09	ASAT/GFAT	TRUE	reported	Of02gi	textfile	2	TRUE
rs8006225	G	T	G	T	0.0551943	0.0124	0.817078	0.820083	FALSE	FALSE	FALSE	ebi-a-GCST006867	14	95219657	0.0103	62892	0.2266	Type 2 diabetes || id:ebi-a-GCST006867	Type 2 diabetes	Type 2 diabetes || ||	TRUE	igd	#N/A	#N/A	#N/A	#N/A	#N/A	#N/A	#N/A	0.00912469	2.6e-09	ASAT/GFAT	TRUE	reported	Of02gi	textfile	2	TRUE
rs9375487	T	C	T	C	0.0451195	0.0037	0.623518	0.618954	FALSE	FALSE	FALSE	ebi-a-GCST006867	6	127397240	0.0073	62892	0.6123	Type 2 diabetes || id:ebi-a-GCST006867	Type 2 diabetes	Type 2 diabetes || ||	TRUE	igd	#N/A	#N/A	#N/A	#N/A	#N/A	#N/A	#N/A	0.00718952	2.8e-10	ASAT/GFAT	TRUE	reported	Of02gi	textfile	2	TRUE
rs9854955	A	G	A	G	0.0625014	-0.0188	0.593079	0.597883	FALSE	FALSE	FALSE	ebi-a-GCST006867	3	156795525	0.008	62892	0.01882	Type 2 diabetes || id:ebi-a-GCST006867	Type 2 diabetes	Type 2 diabetes || ||	TRUE	igd	#N/A	#N/A	#N/A	#N/A	#N/A	#N/A	#N/A	0.0071319	1.9e-18	ASAT/GFAT	TRUE	reported	Of02gi	textfile	2	TRUE
rs1421085	T	C	T	C	-0.0639442	0.002	0.602592	0.562	FALSE	FALSE	FALSE	ebi-a-GCST90002232	16	53800954	0.0017	200622	0.0485501	Fasting glucose || id:ebi-a-GCST90002232	Fasting glucose	Fasting glucose || ||	TRUE	igd	#N/A	#N/A	#N/A	#N/A	#N/A	#N/A	#N/A	0.00716659	3.4e-19	ASAT/GFAT	TRUE	reported	Of02gi	textfile	2	TRUE
rs1423062	A	G	A	G	0.0392555	0.001	0.566673	0.559	FALSE	FALSE	FALSE	ebi-a-GCST90002232	19	33846522	0.0018	200622	0.763099	Fasting glucose || id:ebi-a-GCST90002232	Fasting glucose	Fasting glucose || ||	TRUE	igd	#N/A	#N/A	#N/A	#N/A	#N/A	#N/A	#N/A	0.00704408	2.9e-08	ASAT/GFAT	TRUE	reported	Of02gi	textfile	2	TRUE
rs1552657	G	A	G	A	-0.0373078	-0.002	0.548865	0.554	FALSE	FALSE	FALSE	ebi-a-GCST90002232	16	86424697	0.0019	200622	0.3648	Fasting glucose || id:ebi-a-GCST90002232	Fasting glucose	Fasting glucose || ||	TRUE	igd	#N/A	#N/A	#N/A	#N/A	#N/A	#N/A	#N/A	0.00701	4.9e-08	ASAT/GFAT	TRUE	reported	Of02gi	textfile	2	TRUE
rs1779445	T	C	T	C	-0.0536195	-0.0029	0.194297	0.182	FALSE	FALSE	FALSE	ebi-a-GCST90002232	1	119508412	0.0022	200622	0.1834	Fasting glucose || id:ebi-a-GCST90002232	Fasting glucose	Fasting glucose || ||	TRUE	igd	#N/A	#N/A	#N/A	#N/A	#N/A	#N/A	#N/A	0.00883641	8.5e-10	ASAT/GFAT	TRUE	reported	Of02gi	textfile	2	TRUE
rs2302209	C	T	C	T	-0.0465655	0.0016	0.718813	0.72	FALSE	FALSE	FALSE	ebi-a-GCST90002232	19	18324329	0.002	200622	0.3616	Fasting glucose || id:ebi-a-GCST90002232	Fasting glucose	Fasting glucose || ||	TRUE	igd	#N/A	#N/A	#N/A	#N/A	#N/A	#N/A	#N/A	0.00779548	2e-09	ASAT/GFAT	TRUE	reported	Of02gi	textfile	2	TRUE
rs28730491	G	C	G	C	0.0467559	0.0107	0.668446	#N/A	FALSE	TRUE	TRUE	ebi-a-GCST90002232	4	157681274	0.0071	200622	0.1792	Fasting glucose || id:ebi-a-GCST90002232	Fasting glucose	Fasting glucose || ||	TRUE	igd	#N/A	#N/A	#N/A	#N/A	#N/A	#N/A	#N/A	0.00743173	3.2e-10	ASAT/GFAT	TRUE	reported	Of02gi	textfile	2	FALSE
rs3843467	G	T	G	T	-0.0914832	-0.0039	0.792815	0.815	FALSE	FALSE	FALSE	ebi-a-GCST90002232	5	55856375	0.0021	200622	0.2801	Fasting glucose || id:ebi-a-GCST90002232	Fasting glucose	Fasting glucose || ||	TRUE	igd	#N/A	#N/A	#N/A	#N/A	#N/A	#N/A	#N/A	0.00857884	4.8e-27	ASAT/GFAT	TRUE	reported	Of02gi	textfile	2	TRUE
rs39837	C	T	C	T	0.0431274	0.0036	0.666945	0.683	FALSE	FALSE	FALSE	ebi-a-GCST90002232	5	55830865	0.0019	200622	0.15	Fasting glucose || id:ebi-a-GCST90002232	Fasting glucose	Fasting glucose || ||	TRUE	igd	#N/A	#N/A	#N/A	#N/A	#N/A	#N/A	#N/A	0.0073811	2.6e-08	ASAT/GFAT	TRUE	reported	Of02gi	textfile	2	TRUE
rs564667	A	T	A	T	0.0398951	-0.0033	0.566315	0.513	FALSE	TRUE	TRUE	ebi-a-GCST90002232	2	25310860	0.0018	200622	0.0213801	Fasting glucose || id:ebi-a-GCST90002232	Fasting glucose	Fasting glucose || ||	TRUE	igd	#N/A	#N/A	#N/A	#N/A	#N/A	#N/A	#N/A	0.00705417	2.4e-08	ASAT/GFAT	TRUE	reported	Of02gi	textfile	2	FALSE
rs7133378	G	A	G	A	0.0433225	0.0046	0.680039	0.661	FALSE	FALSE	FALSE	ebi-a-GCST90002232	12	124409502	0.0018	200622	0.0198802	Fasting glucose || id:ebi-a-GCST90002232	Fasting glucose	Fasting glucose || ||	TRUE	igd	#N/A	#N/A	#N/A	#N/A	#N/A	#N/A	#N/A	0.00748109	1.1e-08	ASAT/GFAT	TRUE	reported	Of02gi	textfile	2	TRUE
rs744103	T	A	T	A	-0.0410073	0.0091	0.315261	0.305	FALSE	TRUE	FALSE	ebi-a-GCST90002232	6	43805362	0.002	200622	2.15199e-05	Fasting glucose || id:ebi-a-GCST90002232	Fasting glucose	Fasting glucose || ||	TRUE	igd	#N/A	#N/A	#N/A	#N/A	#N/A	#N/A	#N/A	0.00754354	5e-08	ASAT/GFAT	TRUE	reported	Of02gi	textfile	2	TRUE
rs7843475	C	G	C	G	-0.0449596	-0.0011	0.737061	0.745	FALSE	TRUE	FALSE	ebi-a-GCST90002232	8	72475748	0.0021	200622	0.9425	Fasting glucose || id:ebi-a-GCST90002232	Fasting glucose	Fasting glucose || ||	TRUE	igd	#N/A	#N/A	#N/A	#N/A	#N/A	#N/A	#N/A	0.00797566	3.6e-09	ASAT/GFAT	TRUE	reported	Of02gi	textfile	2	TRUE
rs8006225	G	T	G	T	0.0551943	0.0004	0.817078	0.8	FALSE	FALSE	FALSE	ebi-a-GCST90002232	14	95219657	0.0025	200622	0.7171	Fasting glucose || id:ebi-a-GCST90002232	Fasting glucose	Fasting glucose || ||	TRUE	igd	#N/A	#N/A	#N/A	#N/A	#N/A	#N/A	#N/A	0.00912469	2.6e-09	ASAT/GFAT	TRUE	reported	Of02gi	textfile	2	TRUE
rs9375487	T	C	T	C	0.0451195	-0.0038	0.623518	0.578	FALSE	FALSE	FALSE	ebi-a-GCST90002232	6	127397240	0.0017	200622	0.0136801	Fasting glucose || id:ebi-a-GCST90002232	Fasting glucose	Fasting glucose || ||	TRUE	igd	#N/A	#N/A	#N/A	#N/A	#N/A	#N/A	#N/A	0.00718952	2.8e-10	ASAT/GFAT	TRUE	reported	Of02gi	textfile	2	TRUE
rs9854955	A	G	A	G	0.0625014	-0.0041	0.593079	0.6	FALSE	FALSE	FALSE	ebi-a-GCST90002232	3	156795525	0.0019	200622	0.0515905	Fasting glucose || id:ebi-a-GCST90002232	Fasting glucose	Fasting glucose || ||	TRUE	igd	#N/A	#N/A	#N/A	#N/A	#N/A	#N/A	#N/A	0.0071319	1.9e-18	ASAT/GFAT	TRUE	reported	Of02gi	textfile	2	TRUE
rs998584	C	A	C	A	-0.0489617	-0.0036	0.516781	0.486	FALSE	FALSE	FALSE	ebi-a-GCST90002232	6	43757896	0.0017	200622	0.0454203	Fasting glucose || id:ebi-a-GCST90002232	Fasting glucose	Fasting glucose || ||	TRUE	igd	#N/A	#N/A	#N/A	#N/A	#N/A	#N/A	#N/A	0.00698592	1.9e-12	ASAT/GFAT	TRUE	reported	Of02gi	textfile	2	TRUE
rs1421085	T	C	T	C	-0.0639442	0.0177	0.602592	0.562	FALSE	FALSE	FALSE	ieu-a-299	16	53800954	0.0036	177685	3.211e-07	HDL cholesterol || id:ieu-a-299	HDL cholesterol	HDL cholesterol || ||	TRUE	igd	#N/A	#N/A	#N/A	#N/A	#N/A	#N/A	#N/A	0.00716659	3.4e-19	ASAT/GFAT	TRUE	reported	Of02gi	textfile	2	TRUE
rs1423062	A	G	A	G	0.0392555	-0.0017	0.566673	0.5594	FALSE	FALSE	FALSE	ieu-a-299	19	33846522	0.0049	92820	0.579499	HDL cholesterol || id:ieu-a-299	HDL cholesterol	HDL cholesterol || ||	TRUE	igd	#N/A	#N/A	#N/A	#N/A	#N/A	#N/A	#N/A	0.00704408	2.9e-08	ASAT/GFAT	TRUE	reported	Of02gi	textfile	2	TRUE
rs1552657	G	A	G	A	-0.0373078	0.0003	0.548865	0.5541	FALSE	FALSE	FALSE	ieu-a-299	16	86424697	0.0049	92820	0.781	HDL cholesterol || id:ieu-a-299	HDL cholesterol	HDL cholesterol || ||	TRUE	igd	#N/A	#N/A	#N/A	#N/A	#N/A	#N/A	#N/A	0.00701	4.9e-08	ASAT/GFAT	TRUE	reported	Of02gi	textfile	2	TRUE
rs1779445	T	C	T	C	-0.0536195	0.0133	0.194297	0.1821	FALSE	FALSE	FALSE	ieu-a-299	1	119508412	0.0046	184886	0.0154301	HDL cholesterol || id:ieu-a-299	HDL cholesterol	HDL cholesterol || ||	TRUE	igd	#N/A	#N/A	#N/A	#N/A	#N/A	#N/A	#N/A	0.00883641	8.5e-10	ASAT/GFAT	TRUE	reported	Of02gi	textfile	2	TRUE
rs2302209	C	T	C	T	-0.0465655	0.0004	0.718813	0.7203	FALSE	FALSE	FALSE	ieu-a-299	19	18324329	0.0054	92820	0.6549	HDL cholesterol || id:ieu-a-299	HDL cholesterol	HDL cholesterol || ||	TRUE	igd	#N/A	#N/A	#N/A	#N/A	#N/A	#N/A	#N/A	0.00779548	2e-09	ASAT/GFAT	TRUE	reported	Of02gi	textfile	2	TRUE
rs28730491	G	C	G	C	0.0467559	-0.0175	0.668446	0.6557	FALSE	TRUE	FALSE	ieu-a-299	4	157706904	0.005	94311	0.000236701	HDL cholesterol || id:ieu-a-299	HDL cholesterol	HDL cholesterol || ||	TRUE	igd	TRUE	rs28730491	rs4691379	C	G	T	C	0.00743173	3.2e-10	ASAT/GFAT	TRUE	reported	Of02gi	textfile	2	TRUE
rs3843467	G	T	G	T	-0.0914832	0.0265	0.792815	0.8153	FALSE	FALSE	FALSE	ieu-a-299	5	55856375	0.0043	187086	7.18307e-08	HDL cholesterol || id:ieu-a-299	HDL cholesterol	HDL cholesterol || ||	TRUE	igd	#N/A	#N/A	#N/A	#N/A	#N/A	#N/A	#N/A	0.00857884	4.8e-27	ASAT/GFAT	TRUE	reported	Of02gi	textfile	2	TRUE
rs39837	C	T	C	T	0.0431274	-0.0097	0.666945	0.6834	FALSE	FALSE	FALSE	ieu-a-299	5	55830865	0.005	94311	0.0519003	HDL cholesterol || id:ieu-a-299	HDL cholesterol	HDL cholesterol || ||	TRUE	igd	#N/A	#N/A	#N/A	#N/A	#N/A	#N/A	#N/A	0.0073811	2.6e-08	ASAT/GFAT	TRUE	reported	Of02gi	textfile	2	TRUE
rs564667	A	T	A	T	0.0398951	-0.011	0.566315	0.5475	FALSE	TRUE	TRUE	ieu-a-299	2	25316584	0.0048	94311	0.00952489	HDL cholesterol || id:ieu-a-299	HDL cholesterol	HDL cholesterol || ||	TRUE	igd	TRUE	rs564667	rs522806	T	A	A	C	0.00705417	2.4e-08	ASAT/GFAT	TRUE	reported	Of02gi	textfile	2	FALSE
rs7133378	G	A	G	A	0.0433225	-0.0286	0.680039	0.6609	FALSE	FALSE	FALSE	ieu-a-299	12	124409502	0.0037	184237	1.92619e-13	HDL cholesterol || id:ieu-a-299	HDL cholesterol	HDL cholesterol || ||	TRUE	igd	#N/A	#N/A	#N/A	#N/A	#N/A	#N/A	#N/A	0.00748109	1.1e-08	ASAT/GFAT	TRUE	reported	Of02gi	textfile	2	TRUE
rs744103	T	A	T	A	-0.0410073	0.0176	0.315261	#N/A	FALSE	TRUE	TRUE	ieu-a-299	6	43805362	0.0056	94283	0.00290503	HDL cholesterol || id:ieu-a-299	HDL cholesterol	HDL cholesterol || ||	TRUE	igd	#N/A	#N/A	#N/A	#N/A	#N/A	#N/A	#N/A	0.00754354	5e-08	ASAT/GFAT	TRUE	reported	Of02gi	textfile	2	FALSE
rs7843475	C	G	C	G	-0.0449596	0.0217	0.737061	#N/A	FALSE	TRUE	TRUE	ieu-a-299	8	72475748	0.0056	94311	0.000921892	HDL cholesterol || id:ieu-a-299	HDL cholesterol	HDL cholesterol || ||	TRUE	igd	#N/A	#N/A	#N/A	#N/A	#N/A	#N/A	#N/A	0.00797566	3.6e-09	ASAT/GFAT	TRUE	reported	Of02gi	textfile	2	FALSE
rs8006225	G	T	G	T	0.0551943	-0.0096	0.817078	0.7995	FALSE	FALSE	FALSE	ieu-a-299	14	95219657	0.0067	94311	0.2942	HDL cholesterol || id:ieu-a-299	HDL cholesterol	HDL cholesterol || ||	TRUE	igd	#N/A	#N/A	#N/A	#N/A	#N/A	#N/A	#N/A	0.00912469	2.6e-09	ASAT/GFAT	TRUE	reported	Of02gi	textfile	2	TRUE
rs9375487	T	C	T	C	0.0451195	-0.0155	0.623518	0.5778	FALSE	FALSE	FALSE	ieu-a-299	6	127397240	0.0035	187024	2.95903e-06	HDL cholesterol || id:ieu-a-299	HDL cholesterol	HDL cholesterol || ||	TRUE	igd	#N/A	#N/A	#N/A	#N/A	#N/A	#N/A	#N/A	0.00718952	2.8e-10	ASAT/GFAT	TRUE	reported	Of02gi	textfile	2	TRUE
rs9854955	A	G	A	G	0.0625014	-0.0212	0.593079	0.6227	FALSE	FALSE	FALSE	ieu-a-299	3	156797609	0.0036	187039	1.02301e-07	HDL cholesterol || id:ieu-a-299	HDL cholesterol	HDL cholesterol || ||	TRUE	igd	TRUE	rs9854955	rs17451107	G	A	C	T	0.0071319	1.9e-18	ASAT/GFAT	TRUE	reported	Of02gi	textfile	2	TRUE
rs998584	C	A	C	A	-0.0489617	0.026	0.516781	0.4855	FALSE	FALSE	FALSE	ieu-a-299	6	43757896	0.0038	183791	2.26882e-11	HDL cholesterol || id:ieu-a-299	HDL cholesterol	HDL cholesterol || ||	TRUE	igd	#N/A	#N/A	#N/A	#N/A	#N/A	#N/A	#N/A	0.00698592	1.9e-12	ASAT/GFAT	TRUE	reported	Of02gi	textfile	2	TRUE
rs1421085	T	C	T	C	-0.0639442	-0.0001	0.602592	0.562	FALSE	FALSE	FALSE	ieu-a-300	16	53800954	0.0039	163769	0.7709	LDL cholesterol || id:ieu-a-300	LDL cholesterol	LDL cholesterol || ||	TRUE	igd	#N/A	#N/A	#N/A	#N/A	#N/A	#N/A	#N/A	0.00716659	3.4e-19	ASAT/GFAT	TRUE	reported	Of02gi	textfile	2	TRUE
rs1423062	A	G	A	G	0.0392555	0.008	0.566673	0.5594	FALSE	FALSE	FALSE	ieu-a-300	19	33846522	0.0054	88433	0.3098	LDL cholesterol || id:ieu-a-300	LDL cholesterol	LDL cholesterol || ||	TRUE	igd	#N/A	#N/A	#N/A	#N/A	#N/A	#N/A	#N/A	0.00704408	2.9e-08	ASAT/GFAT	TRUE	reported	Of02gi	textfile	2	TRUE
rs1552657	G	A	G	A	-0.0373078	-0.0108	0.548865	0.5541	FALSE	FALSE	FALSE	ieu-a-300	16	86424697	0.0053	88433	0.0178801	LDL cholesterol || id:ieu-a-300	LDL cholesterol	LDL cholesterol || ||	TRUE	igd	#N/A	#N/A	#N/A	#N/A	#N/A	#N/A	#N/A	0.00701	4.9e-08	ASAT/GFAT	TRUE	reported	Of02gi	textfile	2	TRUE
rs1779445	T	C	T	C	-0.0536195	0.0021	0.194297	0.1821	FALSE	FALSE	FALSE	ieu-a-300	1	119508412	0.0049	170819	0.3931	LDL cholesterol || id:ieu-a-300	LDL cholesterol	LDL cholesterol || ||	TRUE	igd	#N/A	#N/A	#N/A	#N/A	#N/A	#N/A	#N/A	0.00883641	8.5e-10	ASAT/GFAT	TRUE	reported	Of02gi	textfile	2	TRUE
rs2302209	C	T	C	T	-0.0465655	-0.0166	0.718813	0.7203	FALSE	FALSE	FALSE	ieu-a-300	19	18324329	0.0059	88433	0.00349301	LDL cholesterol || id:ieu-a-300	LDL cholesterol	LDL cholesterol || ||	TRUE	igd	#N/A	#N/A	#N/A	#N/A	#N/A	#N/A	#N/A	0.00779548	2e-09	ASAT/GFAT	TRUE	reported	Of02gi	textfile	2	TRUE
rs28730491	G	C	G	C	0.0467559	0.0042	0.668446	0.6557	FALSE	TRUE	FALSE	ieu-a-300	4	157706904	0.0054	89888	0.8607	LDL cholesterol || id:ieu-a-300	LDL cholesterol	LDL cholesterol || ||	TRUE	igd	TRUE	rs28730491	rs4691379	C	G	T	C	0.00743173	3.2e-10	ASAT/GFAT	TRUE	reported	Of02gi	textfile	2	TRUE
rs3843467	G	T	G	T	-0.0914832	-0.0188	0.792815	0.8153	FALSE	FALSE	FALSE	ieu-a-300	5	55856375	0.0046	173010	0.0001439	LDL cholesterol || id:ieu-a-300	LDL cholesterol	LDL cholesterol || ||	TRUE	igd	#N/A	#N/A	#N/A	#N/A	#N/A	#N/A	#N/A	0.00857884	4.8e-27	ASAT/GFAT	TRUE	reported	Of02gi	textfile	2	TRUE
rs39837	C	T	C	T	0.0431274	-0.002	0.666945	0.6834	FALSE	FALSE	FALSE	ieu-a-300	5	55830865	0.0055	89888	0.6088	LDL cholesterol || id:ieu-a-300	LDL cholesterol	LDL cholesterol || ||	TRUE	igd	#N/A	#N/A	#N/A	#N/A	#N/A	#N/A	#N/A	0.0073811	2.6e-08	ASAT/GFAT	TRUE	reported	Of02gi	textfile	2	TRUE
rs564667	A	T	A	T	0.0398951	0.0083	0.566315	0.5475	FALSE	TRUE	TRUE	ieu-a-300	2	25316584	0.0052	89888	0.1964	LDL cholesterol || id:ieu-a-300	LDL cholesterol	LDL cholesterol || ||	TRUE	igd	TRUE	rs564667	rs522806	T	A	A	C	0.00705417	2.4e-08	ASAT/GFAT	TRUE	reported	Of02gi	textfile	2	FALSE
rs7133378	G	A	G	A	0.0433225	0.0143	0.680039	0.6609	FALSE	FALSE	FALSE	ieu-a-300	12	124409502	0.004	170206	0.000549705	LDL cholesterol || id:ieu-a-300	LDL cholesterol	LDL cholesterol || ||	TRUE	igd	#N/A	#N/A	#N/A	#N/A	#N/A	#N/A	#N/A	0.00748109	1.1e-08	ASAT/GFAT	TRUE	reported	Of02gi	textfile	2	TRUE
rs744103	T	A	T	A	-0.0410073	-0.0112	0.315261	#N/A	FALSE	TRUE	TRUE	ieu-a-300	6	43805362	0.006	89861	0.0629593	LDL cholesterol || id:ieu-a-300	LDL cholesterol	LDL cholesterol || ||	TRUE	igd	#N/A	#N/A	#N/A	#N/A	#N/A	#N/A	#N/A	0.00754354	5e-08	ASAT/GFAT	TRUE	reported	Of02gi	textfile	2	FALSE
rs7843475	C	G	C	G	-0.0449596	-0.01	0.737061	#N/A	FALSE	TRUE	TRUE	ieu-a-300	8	72475748	0.006	89888	0.168	LDL cholesterol || id:ieu-a-300	LDL cholesterol	LDL cholesterol || ||	TRUE	igd	#N/A	#N/A	#N/A	#N/A	#N/A	#N/A	#N/A	0.00797566	3.6e-09	ASAT/GFAT	TRUE	reported	Of02gi	textfile	2	FALSE
rs8006225	G	T	G	T	0.0551943	-0.0138	0.817078	0.7995	FALSE	FALSE	FALSE	ieu-a-300	14	95219657	0.0073	89888	0.0824708	LDL cholesterol || id:ieu-a-300	LDL cholesterol	LDL cholesterol || ||	TRUE	igd	#N/A	#N/A	#N/A	#N/A	#N/A	#N/A	#N/A	0.00912469	2.6e-09	ASAT/GFAT	TRUE	reported	Of02gi	textfile	2	TRUE
rs9375487	T	C	T	C	0.0451195	0.01	0.623518	0.5778	FALSE	FALSE	FALSE	ieu-a-300	6	127397240	0.0038	172950	0.02733	LDL cholesterol || id:ieu-a-300	LDL cholesterol	LDL cholesterol || ||	TRUE	igd	#N/A	#N/A	#N/A	#N/A	#N/A	#N/A	#N/A	0.00718952	2.8e-10	ASAT/GFAT	TRUE	reported	Of02gi	textfile	2	TRUE
rs9854955	A	G	A	G	0.0625014	0.0019	0.593079	0.6227	FALSE	FALSE	FALSE	ieu-a-300	3	156797609	0.0039	172974	0.790801	LDL cholesterol || id:ieu-a-300	LDL cholesterol	LDL cholesterol || ||	TRUE	igd	TRUE	rs9854955	rs17451107	G	A	C	T	0.0071319	1.9e-18	ASAT/GFAT	TRUE	reported	Of02gi	textfile	2	TRUE
rs998584	C	A	C	A	-0.0489617	-0.0005	0.516781	0.4855	FALSE	FALSE	FALSE	ieu-a-300	6	43757896	0.004	169823	0.9359	LDL cholesterol || id:ieu-a-300	LDL cholesterol	LDL cholesterol || ||	TRUE	igd	#N/A	#N/A	#N/A	#N/A	#N/A	#N/A	#N/A	0.00698592	1.9e-12	ASAT/GFAT	TRUE	reported	Of02gi	textfile	2	TRUE
rs1421085	T	C	T	C	-0.0639442	0.0054	0.602592	0.562	FALSE	FALSE	FALSE	ieu-a-301	16	53800954	0.0037	177833	0.1146	Total cholesterol || id:ieu-a-301	Total cholesterol	Total cholesterol || ||	TRUE	igd	#N/A	#N/A	#N/A	#N/A	#N/A	#N/A	#N/A	0.00716659	3.4e-19	ASAT/GFAT	TRUE	reported	Of02gi	textfile	2	TRUE
rs1423062	A	G	A	G	0.0392555	0.0082	0.566673	0.5594	FALSE	FALSE	FALSE	ieu-a-301	19	33846522	0.0052	93067	0.4043	Total cholesterol || id:ieu-a-301	Total cholesterol	Total cholesterol || ||	TRUE	igd	#N/A	#N/A	#N/A	#N/A	#N/A	#N/A	#N/A	0.00704408	2.9e-08	ASAT/GFAT	TRUE	reported	Of02gi	textfile	2	TRUE
rs1552657	G	A	G	A	-0.0373078	-0.0095	0.548865	0.5541	FALSE	FALSE	FALSE	ieu-a-301	16	86424697	0.0052	93067	0.0408404	Total cholesterol || id:ieu-a-301	Total cholesterol	Total cholesterol || ||	TRUE	igd	#N/A	#N/A	#N/A	#N/A	#N/A	#N/A	#N/A	0.00701	4.9e-08	ASAT/GFAT	TRUE	reported	Of02gi	textfile	2	TRUE
rs1779445	T	C	T	C	-0.0536195	-0.0023	0.194297	0.1821	FALSE	FALSE	FALSE	ieu-a-301	1	119508412	0.0047	185076	0.6977	Total cholesterol || id:ieu-a-301	Total cholesterol	Total cholesterol || ||	TRUE	igd	#N/A	#N/A	#N/A	#N/A	#N/A	#N/A	#N/A	0.00883641	8.5e-10	ASAT/GFAT	TRUE	reported	Of02gi	textfile	2	TRUE
rs2302209	C	T	C	T	-0.0465655	-0.0164	0.718813	0.7203	FALSE	FALSE	FALSE	ieu-a-301	19	18324329	0.0057	93067	0.00538096	Total cholesterol || id:ieu-a-301	Total cholesterol	Total cholesterol || ||	TRUE	igd	#N/A	#N/A	#N/A	#N/A	#N/A	#N/A	#N/A	0.00779548	2e-09	ASAT/GFAT	TRUE	reported	Of02gi	textfile	2	TRUE
rs28730491	G	C	G	C	0.0467559	-0.0068	0.668446	0.6557	FALSE	TRUE	FALSE	ieu-a-301	4	157706904	0.0053	94595	0.0873796	Total cholesterol || id:ieu-a-301	Total cholesterol	Total cholesterol || ||	TRUE	igd	TRUE	rs28730491	rs4691379	C	G	T	C	0.00743173	3.2e-10	ASAT/GFAT	TRUE	reported	Of02gi	textfile	2	TRUE
rs3843467	G	T	G	T	-0.0914832	-0.0181	0.792815	0.8153	FALSE	FALSE	FALSE	ieu-a-301	5	55856375	0.0045	187265	0.0001367	Total cholesterol || id:ieu-a-301	Total cholesterol	Total cholesterol || ||	TRUE	igd	#N/A	#N/A	#N/A	#N/A	#N/A	#N/A	#N/A	0.00857884	4.8e-27	ASAT/GFAT	TRUE	reported	Of02gi	textfile	2	TRUE
rs39837	C	T	C	T	0.0431274	0.0011	0.666945	0.6834	FALSE	FALSE	FALSE	ieu-a-301	5	55830865	0.0053	94595	0.8508	Total cholesterol || id:ieu-a-301	Total cholesterol	Total cholesterol || ||	TRUE	igd	#N/A	#N/A	#N/A	#N/A	#N/A	#N/A	#N/A	0.0073811	2.6e-08	ASAT/GFAT	TRUE	reported	Of02gi	textfile	2	TRUE
rs564667	A	T	A	T	0.0398951	-0.0002	0.566315	0.5475	FALSE	TRUE	TRUE	ieu-a-301	2	25316584	0.0051	94595	0.8232	Total cholesterol || id:ieu-a-301	Total cholesterol	Total cholesterol || ||	TRUE	igd	TRUE	rs564667	rs522806	T	A	A	C	0.00705417	2.4e-08	ASAT/GFAT	TRUE	reported	Of02gi	textfile	2	FALSE
rs7133378	G	A	G	A	0.0433225	0.0103	0.680039	0.6609	FALSE	FALSE	FALSE	ieu-a-301	12	124409502	0.0039	184393	0.0138401	Total cholesterol || id:ieu-a-301	Total cholesterol	Total cholesterol || ||	TRUE	igd	#N/A	#N/A	#N/A	#N/A	#N/A	#N/A	#N/A	0.00748109	1.1e-08	ASAT/GFAT	TRUE	reported	Of02gi	textfile	2	TRUE
rs744103	T	A	T	A	-0.0410073	-0.0099	0.315261	#N/A	FALSE	TRUE	TRUE	ieu-a-301	6	43805362	0.0059	94567	0.1235	Total cholesterol || id:ieu-a-301	Total cholesterol	Total cholesterol || ||	TRUE	igd	#N/A	#N/A	#N/A	#N/A	#N/A	#N/A	#N/A	0.00754354	5e-08	ASAT/GFAT	TRUE	reported	Of02gi	textfile	2	FALSE
rs7843475	C	G	C	G	-0.0449596	-0.0077	0.737061	#N/A	FALSE	TRUE	TRUE	ieu-a-301	8	72475748	0.0059	94595	0.1914	Total cholesterol || id:ieu-a-301	Total cholesterol	Total cholesterol || ||	TRUE	igd	#N/A	#N/A	#N/A	#N/A	#N/A	#N/A	#N/A	0.00797566	3.6e-09	ASAT/GFAT	TRUE	reported	Of02gi	textfile	2	FALSE
rs8006225	G	T	G	T	0.0551943	-0.0141	0.817078	0.7995	FALSE	FALSE	FALSE	ieu-a-301	14	95219657	0.0072	94595	0.0584104	Total cholesterol || id:ieu-a-301	Total cholesterol	Total cholesterol || ||	TRUE	igd	#N/A	#N/A	#N/A	#N/A	#N/A	#N/A	#N/A	0.00912469	2.6e-09	ASAT/GFAT	TRUE	reported	Of02gi	textfile	2	TRUE
rs9375487	T	C	T	C	0.0451195	0.0071	0.623518	0.5778	FALSE	FALSE	FALSE	ieu-a-301	6	127397240	0.0036	187211	0.1083	Total cholesterol || id:ieu-a-301	Total cholesterol	Total cholesterol || ||	TRUE	igd	#N/A	#N/A	#N/A	#N/A	#N/A	#N/A	#N/A	0.00718952	2.8e-10	ASAT/GFAT	TRUE	reported	Of02gi	textfile	2	TRUE
rs9854955	A	G	A	G	0.0625014	-0.0063	0.593079	0.6227	FALSE	FALSE	FALSE	ieu-a-301	3	156797609	0.0038	187226	0.105	Total cholesterol || id:ieu-a-301	Total cholesterol	Total cholesterol || ||	TRUE	igd	TRUE	rs9854955	rs17451107	G	A	C	T	0.0071319	1.9e-18	ASAT/GFAT	TRUE	reported	Of02gi	textfile	2	TRUE
rs998584	C	A	C	A	-0.0489617	-0.0031	0.516781	0.4855	FALSE	FALSE	FALSE	ieu-a-301	6	43757896	0.0039	183950	0.5302	Total cholesterol || id:ieu-a-301	Total cholesterol	Total cholesterol || ||	TRUE	igd	#N/A	#N/A	#N/A	#N/A	#N/A	#N/A	#N/A	0.00698592	1.9e-12	ASAT/GFAT	TRUE	reported	Of02gi	textfile	2	TRUE
rs1421085	T	C	T	C	-0.0639442	-0.0177	0.602592	0.562	FALSE	FALSE	FALSE	ieu-a-302	16	53800954	0.0035	168348	1.83101e-06	Triglycerides || id:ieu-a-302	Triglycerides	Triglycerides || ||	TRUE	igd	#N/A	#N/A	#N/A	#N/A	#N/A	#N/A	#N/A	0.00716659	3.4e-19	ASAT/GFAT	TRUE	reported	Of02gi	textfile	2	TRUE
rs1423062	A	G	A	G	0.0392555	0.0141	0.566673	0.5594	FALSE	FALSE	FALSE	ieu-a-302	19	33846522	0.0048	89485	0.01457	Triglycerides || id:ieu-a-302	Triglycerides	Triglycerides || ||	TRUE	igd	#N/A	#N/A	#N/A	#N/A	#N/A	#N/A	#N/A	0.00704408	2.9e-08	ASAT/GFAT	TRUE	reported	Of02gi	textfile	2	TRUE
rs1552657	G	A	G	A	-0.0373078	-0.0069	0.548865	0.5541	FALSE	FALSE	FALSE	ieu-a-302	16	86424697	0.0047	89485	0.1363	Triglycerides || id:ieu-a-302	Triglycerides	Triglycerides || ||	TRUE	igd	#N/A	#N/A	#N/A	#N/A	#N/A	#N/A	#N/A	0.00701	4.9e-08	ASAT/GFAT	TRUE	reported	Of02gi	textfile	2	TRUE
rs1779445	T	C	T	C	-0.0536195	-0.0155	0.194297	0.1821	FALSE	FALSE	FALSE	ieu-a-302	1	119508412	0.0046	175590	0.00158899	Triglycerides || id:ieu-a-302	Triglycerides	Triglycerides || ||	TRUE	igd	#N/A	#N/A	#N/A	#N/A	#N/A	#N/A	#N/A	0.00883641	8.5e-10	ASAT/GFAT	TRUE	reported	Of02gi	textfile	2	TRUE
rs2302209	C	T	C	T	-0.0465655	-0.0046	0.718813	0.7203	FALSE	FALSE	FALSE	ieu-a-302	19	18324329	0.0053	89485	0.653501	Triglycerides || id:ieu-a-302	Triglycerides	Triglycerides || ||	TRUE	igd	#N/A	#N/A	#N/A	#N/A	#N/A	#N/A	#N/A	0.00779548	2e-09	ASAT/GFAT	TRUE	reported	Of02gi	textfile	2	TRUE
rs28730491	G	C	G	C	0.0467559	0.0115	0.668446	0.6557	FALSE	TRUE	FALSE	ieu-a-302	4	157706904	0.0049	91013	0.0258899	Triglycerides || id:ieu-a-302	Triglycerides	Triglycerides || ||	TRUE	igd	TRUE	rs28730491	rs4691379	C	G	T	C	0.00743173	3.2e-10	ASAT/GFAT	TRUE	reported	Of02gi	textfile	2	TRUE
rs3843467	G	T	G	T	-0.0914832	-0.0355	0.792815	0.8153	FALSE	FALSE	FALSE	ieu-a-302	5	55856375	0.0042	177774	4.3391e-15	Triglycerides || id:ieu-a-302	Triglycerides	Triglycerides || ||	TRUE	igd	#N/A	#N/A	#N/A	#N/A	#N/A	#N/A	#N/A	0.00857884	4.8e-27	ASAT/GFAT	TRUE	reported	Of02gi	textfile	2	TRUE
rs39837	C	T	C	T	0.0431274	0.0101	0.666945	0.6834	FALSE	FALSE	FALSE	ieu-a-302	5	55830865	0.0049	91013	0.0644006	Triglycerides || id:ieu-a-302	Triglycerides	Triglycerides || ||	TRUE	igd	#N/A	#N/A	#N/A	#N/A	#N/A	#N/A	#N/A	0.0073811	2.6e-08	ASAT/GFAT	TRUE	reported	Of02gi	textfile	2	TRUE
rs564667	A	T	A	T	0.0398951	-0.0024	0.566315	0.5475	FALSE	TRUE	TRUE	ieu-a-302	2	25316584	0.0047	91013	0.5045	Triglycerides || id:ieu-a-302	Triglycerides	Triglycerides || ||	TRUE	igd	TRUE	rs564667	rs522806	T	A	A	C	0.00705417	2.4e-08	ASAT/GFAT	TRUE	reported	Of02gi	textfile	2	FALSE
rs7133378	G	A	G	A	0.0433225	0.0232	0.680039	0.6609	FALSE	FALSE	FALSE	ieu-a-302	12	124409502	0.0036	174962	6.39602e-10	Triglycerides || id:ieu-a-302	Triglycerides	Triglycerides || ||	TRUE	igd	#N/A	#N/A	#N/A	#N/A	#N/A	#N/A	#N/A	0.00748109	1.1e-08	ASAT/GFAT	TRUE	reported	Of02gi	textfile	2	TRUE
rs744103	T	A	T	A	-0.0410073	-0.0067	0.315261	#N/A	FALSE	TRUE	TRUE	ieu-a-302	6	43805362	0.0054	90985	0.1539	Triglycerides || id:ieu-a-302	Triglycerides	Triglycerides || ||	TRUE	igd	#N/A	#N/A	#N/A	#N/A	#N/A	#N/A	#N/A	0.00754354	5e-08	ASAT/GFAT	TRUE	reported	Of02gi	textfile	2	FALSE
rs7843475	C	G	C	G	-0.0449596	-0.0209	0.737061	#N/A	FALSE	TRUE	TRUE	ieu-a-302	8	72475748	0.0054	91013	0.0002848	Triglycerides || id:ieu-a-302	Triglycerides	Triglycerides || ||	TRUE	igd	#N/A	#N/A	#N/A	#N/A	#N/A	#N/A	#N/A	0.00797566	3.6e-09	ASAT/GFAT	TRUE	reported	Of02gi	textfile	2	FALSE
rs8006225	G	T	G	T	0.0551943	-0.0056	0.817078	0.7995	FALSE	FALSE	FALSE	ieu-a-302	14	95219657	0.0066	91013	0.2835	Triglycerides || id:ieu-a-302	Triglycerides	Triglycerides || ||	TRUE	igd	#N/A	#N/A	#N/A	#N/A	#N/A	#N/A	#N/A	0.00912469	2.6e-09	ASAT/GFAT	TRUE	reported	Of02gi	textfile	2	TRUE
rs9375487	T	C	T	C	0.0451195	0.0176	0.623518	0.5778	FALSE	FALSE	FALSE	ieu-a-302	6	127397240	0.0034	177717	6.27105e-07	Triglycerides || id:ieu-a-302	Triglycerides	Triglycerides || ||	TRUE	igd	#N/A	#N/A	#N/A	#N/A	#N/A	#N/A	#N/A	0.00718952	2.8e-10	ASAT/GFAT	TRUE	reported	Of02gi	textfile	2	TRUE
rs9854955	A	G	A	G	0.0625014	0.0131	0.593079	0.6227	FALSE	FALSE	FALSE	ieu-a-302	3	156797609	0.0036	177743	0.000533396	Triglycerides || id:ieu-a-302	Triglycerides	Triglycerides || ||	TRUE	igd	TRUE	rs9854955	rs17451107	G	A	C	T	0.0071319	1.9e-18	ASAT/GFAT	TRUE	reported	Of02gi	textfile	2	TRUE
rs998584	C	A	C	A	-0.0489617	-0.0293	0.516781	0.4855	FALSE	FALSE	FALSE	ieu-a-302	6	43757896	0.0037	174573	3.42373e-15	Triglycerides || id:ieu-a-302	Triglycerides	Triglycerides || ||	TRUE	igd	#N/A	#N/A	#N/A	#N/A	#N/A	#N/A	#N/A	0.00698592	1.9e-12	ASAT/GFAT	TRUE	reported	Of02gi	textfile	2	TRUE
rs1421085	T	C	T	C	-0.0639442	-0.0076	0.602592	#N/A	FALSE	FALSE	FALSE	ieu-b-103	16	53800954	0.0035	46368	0.0278997	HbA1C || id:ieu-b-103	HbA1C	HbA1C || ||	TRUE	igd	#N/A	#N/A	#N/A	#N/A	#N/A	#N/A	#N/A	0.00716659	3.4e-19	ASAT/GFAT	TRUE	reported	Of02gi	textfile	2	TRUE
rs1423062	A	G	A	G	0.0392555	0.0012	0.566673	#N/A	FALSE	FALSE	FALSE	ieu-b-103	19	33846522	0.0035	46368	0.733301	HbA1C || id:ieu-b-103	HbA1C	HbA1C || ||	TRUE	igd	#N/A	#N/A	#N/A	#N/A	#N/A	#N/A	#N/A	0.00704408	2.9e-08	ASAT/GFAT	TRUE	reported	Of02gi	textfile	2	TRUE
rs1552657	G	A	G	A	-0.0373078	-0.0056	0.548865	#N/A	FALSE	FALSE	FALSE	ieu-b-103	16	86424697	0.0034	46368	0.1047	HbA1C || id:ieu-b-103	HbA1C	HbA1C || ||	TRUE	igd	#N/A	#N/A	#N/A	#N/A	#N/A	#N/A	#N/A	0.00701	4.9e-08	ASAT/GFAT	TRUE	reported	Of02gi	textfile	2	TRUE
rs1779445	T	C	T	C	-0.0536195	-0.0086	0.194297	#N/A	FALSE	FALSE	FALSE	ieu-b-103	1	119508412	0.0045	46368	0.0526405	HbA1C || id:ieu-b-103	HbA1C	HbA1C || ||	TRUE	igd	#N/A	#N/A	#N/A	#N/A	#N/A	#N/A	#N/A	0.00883641	8.5e-10	ASAT/GFAT	TRUE	reported	Of02gi	textfile	2	TRUE
rs2302209	C	T	C	T	-0.0465655	0.0014	0.718813	#N/A	FALSE	FALSE	FALSE	ieu-b-103	19	18324329	0.0039	46368	0.7147	HbA1C || id:ieu-b-103	HbA1C	HbA1C || ||	TRUE	igd	#N/A	#N/A	#N/A	#N/A	#N/A	#N/A	#N/A	0.00779548	2e-09	ASAT/GFAT	TRUE	reported	Of02gi	textfile	2	TRUE
rs28730491	G	C	G	C	0.0467559	0.0004	0.668446	#N/A	FALSE	TRUE	TRUE	ieu-b-103	4	157706904	0.0036	46368	0.9065	HbA1C || id:ieu-b-103	HbA1C	HbA1C || ||	TRUE	igd	TRUE	rs28730491	rs4691379	C	G	T	C	0.00743173	3.2e-10	ASAT/GFAT	TRUE	reported	Of02gi	textfile	2	FALSE
rs3843467	G	T	G	T	-0.0914832	-0.0098	0.792815	#N/A	FALSE	FALSE	FALSE	ieu-b-103	5	55856375	0.0043	46368	0.0219599	HbA1C || id:ieu-b-103	HbA1C	HbA1C || ||	TRUE	igd	#N/A	#N/A	#N/A	#N/A	#N/A	#N/A	#N/A	0.00857884	4.8e-27	ASAT/GFAT	TRUE	reported	Of02gi	textfile	2	TRUE
rs39837	C	T	C	T	0.0431274	0.0029	0.666945	#N/A	FALSE	FALSE	FALSE	ieu-b-103	5	55830865	0.0037	46368	0.4334	HbA1C || id:ieu-b-103	HbA1C	HbA1C || ||	TRUE	igd	#N/A	#N/A	#N/A	#N/A	#N/A	#N/A	#N/A	0.0073811	2.6e-08	ASAT/GFAT	TRUE	reported	Of02gi	textfile	2	TRUE
rs564667	A	T	A	T	0.0398951	0.001	0.566315	#N/A	FALSE	TRUE	TRUE	ieu-b-103	2	25316584	0.0034	46368	0.7802	HbA1C || id:ieu-b-103	HbA1C	HbA1C || ||	TRUE	igd	TRUE	rs564667	rs522806	T	A	A	C	0.00705417	2.4e-08	ASAT/GFAT	TRUE	reported	Of02gi	textfile	2	FALSE
rs7133378	G	A	G	A	0.0433225	0.0036	0.680039	#N/A	FALSE	FALSE	FALSE	ieu-b-103	12	124409502	0.0037	46368	0.3265	HbA1C || id:ieu-b-103	HbA1C	HbA1C || ||	TRUE	igd	#N/A	#N/A	#N/A	#N/A	#N/A	#N/A	#N/A	0.00748109	1.1e-08	ASAT/GFAT	TRUE	reported	Of02gi	textfile	2	TRUE
rs744103	T	A	T	A	-0.0410073	0.0005	0.315261	#N/A	FALSE	TRUE	TRUE	ieu-b-103	6	43805362	0.0039	46368	0.8904	HbA1C || id:ieu-b-103	HbA1C	HbA1C || ||	TRUE	igd	#N/A	#N/A	#N/A	#N/A	#N/A	#N/A	#N/A	0.00754354	5e-08	ASAT/GFAT	TRUE	reported	Of02gi	textfile	2	FALSE
rs7843475	C	G	C	G	-0.0449596	-0.005	0.737061	#N/A	FALSE	TRUE	TRUE	ieu-b-103	8	72475748	0.004	46368	0.2061	HbA1C || id:ieu-b-103	HbA1C	HbA1C || ||	TRUE	igd	#N/A	#N/A	#N/A	#N/A	#N/A	#N/A	#N/A	0.00797566	3.6e-09	ASAT/GFAT	TRUE	reported	Of02gi	textfile	2	FALSE
rs8006225	G	T	G	T	0.0551943	0.007	0.817078	#N/A	FALSE	FALSE	FALSE	ieu-b-103	14	95219657	0.0048	46368	0.1493	HbA1C || id:ieu-b-103	HbA1C	HbA1C || ||	TRUE	igd	#N/A	#N/A	#N/A	#N/A	#N/A	#N/A	#N/A	0.00912469	2.6e-09	ASAT/GFAT	TRUE	reported	Of02gi	textfile	2	TRUE
rs9375487	T	C	T	C	0.0451195	0.0029	0.623518	#N/A	FALSE	FALSE	FALSE	ieu-b-103	6	127397240	0.0035	46368	0.4049	HbA1C || id:ieu-b-103	HbA1C	HbA1C || ||	TRUE	igd	#N/A	#N/A	#N/A	#N/A	#N/A	#N/A	#N/A	0.00718952	2.8e-10	ASAT/GFAT	TRUE	reported	Of02gi	textfile	2	TRUE
rs9854955	A	G	A	G	0.0625014	-0.0016	0.593079	#N/A	FALSE	FALSE	FALSE	ieu-b-103	3	156797609	0.0036	46368	0.6496	HbA1C || id:ieu-b-103	HbA1C	HbA1C || ||	TRUE	igd	TRUE	rs9854955	rs17451107	G	A	C	T	0.0071319	1.9e-18	ASAT/GFAT	TRUE	reported	Of02gi	textfile	2	TRUE
rs998584	C	A	C	A	-0.0489617	-0.0079	0.516781	#N/A	FALSE	FALSE	FALSE	ieu-b-103	6	43757896	0.004	46368	0.04532	HbA1C || id:ieu-b-103	HbA1C	HbA1C || ||	TRUE	igd	#N/A	#N/A	#N/A	#N/A	#N/A	#N/A	#N/A	0.00698592	1.9e-12	ASAT/GFAT	TRUE	reported	Of02gi	textfile	2	TRUE
rs1421085	T	C	T	C	-0.0639442	0.00878405	0.602592	0.596871	FALSE	FALSE	FALSE	ieu-b-107	16	53800954	0.00198929	#N/A	1e-05	apolipoprotein A-I || id:ieu-b-107	apolipoprotein A-I	apolipoprotein A-I || ||	TRUE	igd	#N/A	#N/A	#N/A	#N/A	#N/A	#N/A	#N/A	0.00716659	3.4e-19	ASAT/GFAT	TRUE	reported	Of02gi	textfile	2	TRUE
rs1423062	A	G	A	G	0.0392555	-0.00977843	0.566673	0.560305	FALSE	FALSE	FALSE	ieu-b-107	19	33846522	0.00197631	#N/A	7.49998e-07	apolipoprotein A-I || id:ieu-b-107	apolipoprotein A-I	apolipoprotein A-I || ||	TRUE	igd	#N/A	#N/A	#N/A	#N/A	#N/A	#N/A	#N/A	0.00704408	2.9e-08	ASAT/GFAT	TRUE	reported	Of02gi	textfile	2	TRUE
rs1552657	G	A	G	A	-0.0373078	0.00129749	0.548865	0.553883	FALSE	FALSE	FALSE	ieu-b-107	16	86424697	0.00196406	#N/A	0.51	apolipoprotein A-I || id:ieu-b-107	apolipoprotein A-I	apolipoprotein A-I || ||	TRUE	igd	#N/A	#N/A	#N/A	#N/A	#N/A	#N/A	#N/A	0.00701	4.9e-08	ASAT/GFAT	TRUE	reported	Of02gi	textfile	2	TRUE
rs1779445	T	C	T	C	-0.0536195	-0.000116423	0.194297	0.194173	FALSE	FALSE	FALSE	ieu-b-107	1	119508412	0.00247833	#N/A	0.96	apolipoprotein A-I || id:ieu-b-107	apolipoprotein A-I	apolipoprotein A-I || ||	TRUE	igd	#N/A	#N/A	#N/A	#N/A	#N/A	#N/A	#N/A	0.00883641	8.5e-10	ASAT/GFAT	TRUE	reported	Of02gi	textfile	2	TRUE
rs2302209	C	T	C	T	-0.0465655	0.00758433	0.718813	0.711048	FALSE	FALSE	FALSE	ieu-b-107	19	18324329	0.00216517	#N/A	0.000460002	apolipoprotein A-I || id:ieu-b-107	apolipoprotein A-I	apolipoprotein A-I || ||	TRUE	igd	#N/A	#N/A	#N/A	#N/A	#N/A	#N/A	#N/A	0.00779548	2e-09	ASAT/GFAT	TRUE	reported	Of02gi	textfile	2	TRUE
rs28730491	G	C	G	C	0.0467559	-0.0100858	0.668446	0.681054	FALSE	TRUE	FALSE	ieu-b-107	4	157706904	0.00210292	#N/A	1.6e-06	apolipoprotein A-I || id:ieu-b-107	apolipoprotein A-I	apolipoprotein A-I || ||	TRUE	igd	TRUE	rs28730491	rs4691379	C	G	T	C	0.00743173	3.2e-10	ASAT/GFAT	TRUE	reported	Of02gi	textfile	2	TRUE
rs3843467	G	T	G	T	-0.0914832	0.0207507	0.792815	0.79336	FALSE	FALSE	FALSE	ieu-b-107	5	55856375	0.00242403	#N/A	1.10002e-17	apolipoprotein A-I || id:ieu-b-107	apolipoprotein A-I	apolipoprotein A-I || ||	TRUE	igd	#N/A	#N/A	#N/A	#N/A	#N/A	#N/A	#N/A	0.00857884	4.8e-27	ASAT/GFAT	TRUE	reported	Of02gi	textfile	2	TRUE
rs39837	C	T	C	T	0.0431274	-0.0038205	0.666945	0.664969	FALSE	FALSE	FALSE	ieu-b-107	5	55830865	0.00207888	#N/A	0.0659994	apolipoprotein A-I || id:ieu-b-107	apolipoprotein A-I	apolipoprotein A-I || ||	TRUE	igd	#N/A	#N/A	#N/A	#N/A	#N/A	#N/A	#N/A	0.0073811	2.6e-08	ASAT/GFAT	TRUE	reported	Of02gi	textfile	2	TRUE
rs564667	A	T	A	T	0.0398951	-0.00306	0.566315	0.571473	FALSE	TRUE	TRUE	ieu-b-107	2	25310860	0.00198052	#N/A	0.12	apolipoprotein A-I || id:ieu-b-107	apolipoprotein A-I	apolipoprotein A-I || ||	TRUE	igd	#N/A	#N/A	#N/A	#N/A	#N/A	#N/A	#N/A	0.00705417	2.4e-08	ASAT/GFAT	TRUE	reported	Of02gi	textfile	2	FALSE
rs7133378	G	A	G	A	0.0433225	-0.0320324	0.680039	0.680964	FALSE	FALSE	FALSE	ieu-b-107	12	124409502	0.00210896	#N/A	4.19952e-52	apolipoprotein A-I || id:ieu-b-107	apolipoprotein A-I	apolipoprotein A-I || ||	TRUE	igd	#N/A	#N/A	#N/A	#N/A	#N/A	#N/A	#N/A	0.00748109	1.1e-08	ASAT/GFAT	TRUE	reported	Of02gi	textfile	2	TRUE
rs744103	T	A	T	A	-0.0410073	0.00327447	0.315261	0.314674	FALSE	TRUE	FALSE	ieu-b-107	6	43805362	0.00211904	#N/A	0.12	apolipoprotein A-I || id:ieu-b-107	apolipoprotein A-I	apolipoprotein A-I || ||	TRUE	igd	#N/A	#N/A	#N/A	#N/A	#N/A	#N/A	#N/A	0.00754354	5e-08	ASAT/GFAT	TRUE	reported	Of02gi	textfile	2	TRUE
rs7843475	C	G	C	G	-0.0449596	0.00792606	0.737061	0.743667	FALSE	TRUE	FALSE	ieu-b-107	8	72475748	0.00224661	#N/A	0.000420001	apolipoprotein A-I || id:ieu-b-107	apolipoprotein A-I	apolipoprotein A-I || ||	TRUE	igd	#N/A	#N/A	#N/A	#N/A	#N/A	#N/A	#N/A	0.00797566	3.6e-09	ASAT/GFAT	TRUE	reported	Of02gi	textfile	2	TRUE
rs8006225	G	T	G	T	0.0551943	-0.00243088	0.817078	0.816904	FALSE	FALSE	FALSE	ieu-b-107	14	95219657	0.00256136	#N/A	0.34	apolipoprotein A-I || id:ieu-b-107	apolipoprotein A-I	apolipoprotein A-I || ||	TRUE	igd	#N/A	#N/A	#N/A	#N/A	#N/A	#N/A	#N/A	0.00912469	2.6e-09	ASAT/GFAT	TRUE	reported	Of02gi	textfile	2	TRUE
rs9375487	T	C	T	C	0.0451195	-0.0134309	0.623518	0.622331	FALSE	FALSE	FALSE	ieu-b-107	6	127397240	0.00202301	#N/A	3.19963e-11	apolipoprotein A-I || id:ieu-b-107	apolipoprotein A-I	apolipoprotein A-I || ||	TRUE	igd	#N/A	#N/A	#N/A	#N/A	#N/A	#N/A	#N/A	0.00718952	2.8e-10	ASAT/GFAT	TRUE	reported	Of02gi	textfile	2	TRUE
rs9854955	A	G	A	G	0.0625014	-0.0170532	0.593079	0.597894	FALSE	FALSE	FALSE	ieu-b-107	3	156795525	0.00200939	#N/A	2.09991e-17	apolipoprotein A-I || id:ieu-b-107	apolipoprotein A-I	apolipoprotein A-I || ||	TRUE	igd	#N/A	#N/A	#N/A	#N/A	#N/A	#N/A	#N/A	0.0071319	1.9e-18	ASAT/GFAT	TRUE	reported	Of02gi	textfile	2	TRUE
rs998584	C	A	C	A	-0.0489617	0.024002	0.516781	0.517266	FALSE	FALSE	FALSE	ieu-b-107	6	43757896	0.00196691	#N/A	2.99985e-34	apolipoprotein A-I || id:ieu-b-107	apolipoprotein A-I	apolipoprotein A-I || ||	TRUE	igd	#N/A	#N/A	#N/A	#N/A	#N/A	#N/A	#N/A	0.00698592	1.9e-12	ASAT/GFAT	TRUE	reported	Of02gi	textfile	2	TRUE
rs1421085	T	C	T	C	-0.0639442	0.00976514	0.602592	0.596752	FALSE	FALSE	FALSE	ieu-b-108	16	53800954	0.00211872	#N/A	4e-06	apolipoprotein B || id:ieu-b-108	apolipoprotein B	apolipoprotein B || ||	TRUE	igd	#N/A	#N/A	#N/A	#N/A	#N/A	#N/A	#N/A	0.00716659	3.4e-19	ASAT/GFAT	TRUE	reported	Of02gi	textfile	2	TRUE
rs1423062	A	G	A	G	0.0392555	0.00417499	0.566673	0.560074	FALSE	FALSE	FALSE	ieu-b-108	19	33846522	0.00206754	#N/A	0.0430002	apolipoprotein B || id:ieu-b-108	apolipoprotein B	apolipoprotein B || ||	TRUE	igd	#N/A	#N/A	#N/A	#N/A	#N/A	#N/A	#N/A	0.00704408	2.9e-08	ASAT/GFAT	TRUE	reported	Of02gi	textfile	2	TRUE
rs1552657	G	A	G	A	-0.0373078	-0.0112253	0.548865	0.55413	FALSE	FALSE	FALSE	ieu-b-108	16	86424697	0.00209223	#N/A	8.09991e-08	apolipoprotein B || id:ieu-b-108	apolipoprotein B	apolipoprotein B || ||	TRUE	igd	#N/A	#N/A	#N/A	#N/A	#N/A	#N/A	#N/A	0.00701	4.9e-08	ASAT/GFAT	TRUE	reported	Of02gi	textfile	2	TRUE
rs1779445	T	C	T	C	-0.0536195	0.0035312	0.194297	0.19419	FALSE	FALSE	FALSE	ieu-b-108	1	119508412	0.00262084	#N/A	0.18	apolipoprotein B || id:ieu-b-108	apolipoprotein B	apolipoprotein B || ||	TRUE	igd	#N/A	#N/A	#N/A	#N/A	#N/A	#N/A	#N/A	0.00883641	8.5e-10	ASAT/GFAT	TRUE	reported	Of02gi	textfile	2	TRUE
rs2302209	C	T	C	T	-0.0465655	-0.013683	0.718813	0.711079	FALSE	FALSE	FALSE	ieu-b-108	19	18324329	0.00226456	#N/A	1.5e-09	apolipoprotein B || id:ieu-b-108	apolipoprotein B	apolipoprotein B || ||	TRUE	igd	#N/A	#N/A	#N/A	#N/A	#N/A	#N/A	#N/A	0.00779548	2e-09	ASAT/GFAT	TRUE	reported	Of02gi	textfile	2	TRUE
rs28730491	G	C	G	C	0.0467559	0.000186101	0.668446	0.68127	FALSE	TRUE	FALSE	ieu-b-108	4	157706904	0.00222762	#N/A	0.93	apolipoprotein B || id:ieu-b-108	apolipoprotein B	apolipoprotein B || ||	TRUE	igd	TRUE	rs28730491	rs4691379	C	G	T	C	0.00743173	3.2e-10	ASAT/GFAT	TRUE	reported	Of02gi	textfile	2	TRUE
rs3843467	G	T	G	T	-0.0914832	-0.0202493	0.792815	0.793552	FALSE	FALSE	FALSE	ieu-b-108	5	55856375	0.00256644	#N/A	2.99985e-15	apolipoprotein B || id:ieu-b-108	apolipoprotein B	apolipoprotein B || ||	TRUE	igd	#N/A	#N/A	#N/A	#N/A	#N/A	#N/A	#N/A	0.00857884	4.8e-27	ASAT/GFAT	TRUE	reported	Of02gi	textfile	2	TRUE
rs39837	C	T	C	T	0.0431274	0.00661156	0.666945	0.66479	FALSE	FALSE	FALSE	ieu-b-108	5	55830865	0.00219985	#N/A	0.00269998	apolipoprotein B || id:ieu-b-108	apolipoprotein B	apolipoprotein B || ||	TRUE	igd	#N/A	#N/A	#N/A	#N/A	#N/A	#N/A	#N/A	0.0073811	2.6e-08	ASAT/GFAT	TRUE	reported	Of02gi	textfile	2	TRUE
rs564667	A	T	A	T	0.0398951	-0.00193722	0.566315	0.571418	FALSE	TRUE	TRUE	ieu-b-108	2	25310860	0.00209255	#N/A	0.35	apolipoprotein B || id:ieu-b-108	apolipoprotein B	apolipoprotein B || ||	TRUE	igd	#N/A	#N/A	#N/A	#N/A	#N/A	#N/A	#N/A	0.00705417	2.4e-08	ASAT/GFAT	TRUE	reported	Of02gi	textfile	2	FALSE
rs7133378	G	A	G	A	0.0433225	0.0174922	0.680039	0.680761	FALSE	FALSE	FALSE	ieu-b-108	12	124409502	0.00223441	#N/A	4.90004e-15	apolipoprotein B || id:ieu-b-108	apolipoprotein B	apolipoprotein B || ||	TRUE	igd	#N/A	#N/A	#N/A	#N/A	#N/A	#N/A	#N/A	0.00748109	1.1e-08	ASAT/GFAT	TRUE	reported	Of02gi	textfile	2	TRUE
rs744103	T	A	T	A	-0.0410073	-0.00605044	0.315261	0.314685	FALSE	TRUE	FALSE	ieu-b-108	6	43805362	0.00224367	#N/A	0.00700003	apolipoprotein B || id:ieu-b-108	apolipoprotein B	apolipoprotein B || ||	TRUE	igd	#N/A	#N/A	#N/A	#N/A	#N/A	#N/A	#N/A	0.00754354	5e-08	ASAT/GFAT	TRUE	reported	Of02gi	textfile	2	TRUE
rs7843475	C	G	C	G	-0.0449596	-0.00813715	0.737061	0.743525	FALSE	TRUE	FALSE	ieu-b-108	8	72475748	0.00238224	#N/A	0.00064	apolipoprotein B || id:ieu-b-108	apolipoprotein B	apolipoprotein B || ||	TRUE	igd	#N/A	#N/A	#N/A	#N/A	#N/A	#N/A	#N/A	0.00797566	3.6e-09	ASAT/GFAT	TRUE	reported	Of02gi	textfile	2	TRUE
rs8006225	G	T	G	T	0.0551943	0.000907079	0.817078	0.816908	FALSE	FALSE	FALSE	ieu-b-108	14	95219657	0.0027101	#N/A	0.74	apolipoprotein B || id:ieu-b-108	apolipoprotein B	apolipoprotein B || ||	TRUE	igd	#N/A	#N/A	#N/A	#N/A	#N/A	#N/A	#N/A	0.00912469	2.6e-09	ASAT/GFAT	TRUE	reported	Of02gi	textfile	2	TRUE
rs9375487	T	C	T	C	0.0451195	0.00983018	0.623518	0.622132	FALSE	FALSE	FALSE	ieu-b-108	6	127397240	0.00214173	#N/A	4.39997e-06	apolipoprotein B || id:ieu-b-108	apolipoprotein B	apolipoprotein B || ||	TRUE	igd	#N/A	#N/A	#N/A	#N/A	#N/A	#N/A	#N/A	0.00718952	2.8e-10	ASAT/GFAT	TRUE	reported	Of02gi	textfile	2	TRUE
rs9854955	A	G	A	G	0.0625014	-0.000646843	0.593079	0.598154	FALSE	FALSE	FALSE	ieu-b-108	3	156795525	0.00212994	#N/A	0.760001	apolipoprotein B || id:ieu-b-108	apolipoprotein B	apolipoprotein B || ||	TRUE	igd	#N/A	#N/A	#N/A	#N/A	#N/A	#N/A	#N/A	0.0071319	1.9e-18	ASAT/GFAT	TRUE	reported	Of02gi	textfile	2	TRUE
rs998584	C	A	C	A	-0.0489617	-0.015643	0.516781	0.517329	FALSE	FALSE	FALSE	ieu-b-108	6	43757896	0.00208144	#N/A	5.70033e-14	apolipoprotein B || id:ieu-b-108	apolipoprotein B	apolipoprotein B || ||	TRUE	igd	#N/A	#N/A	#N/A	#N/A	#N/A	#N/A	#N/A	0.00698592	1.9e-12	ASAT/GFAT	TRUE	reported	Of02gi	textfile	2	TRUE
rs1421085	T	C	T	C	-0.0639442	-0.0212	0.602592	0.5924	FALSE	FALSE	FALSE	ieu-b-38	16	53800954	0.0307	732436	0.490801	systolic blood pressure || id:ieu-b-38	systolic blood pressure	systolic blood pressure || ||	TRUE	igd	#N/A	#N/A	#N/A	#N/A	#N/A	#N/A	#N/A	0.00716659	3.4e-19	ASAT/GFAT	TRUE	reported	Of02gi	textfile	2	TRUE
rs1423062	A	G	A	G	0.0392555	0.0674	0.566673	0.5613	FALSE	FALSE	FALSE	ieu-b-38	19	33846522	0.0303	739556	0.0259801	systolic blood pressure || id:ieu-b-38	systolic blood pressure	systolic blood pressure || ||	TRUE	igd	#N/A	#N/A	#N/A	#N/A	#N/A	#N/A	#N/A	0.00704408	2.9e-08	ASAT/GFAT	TRUE	reported	Of02gi	textfile	2	TRUE
rs1552657	G	A	G	A	-0.0373078	0.1601	0.548865	0.5567	FALSE	FALSE	FALSE	ieu-b-38	16	86424697	0.0304	731847	1.39499e-07	systolic blood pressure || id:ieu-b-38	systolic blood pressure	systolic blood pressure || ||	TRUE	igd	#N/A	#N/A	#N/A	#N/A	#N/A	#N/A	#N/A	0.00701	4.9e-08	ASAT/GFAT	TRUE	reported	Of02gi	textfile	2	TRUE
rs1779445	T	C	T	C	-0.0536195	-0.0765	0.194297	0.1946	FALSE	FALSE	FALSE	ieu-b-38	1	119508412	0.0384	727843	0.0462104	systolic blood pressure || id:ieu-b-38	systolic blood pressure	systolic blood pressure || ||	TRUE	igd	#N/A	#N/A	#N/A	#N/A	#N/A	#N/A	#N/A	0.00883641	8.5e-10	ASAT/GFAT	TRUE	reported	Of02gi	textfile	2	TRUE
rs2302209	C	T	C	T	-0.0465655	0.017	0.718813	0.7139	FALSE	FALSE	FALSE	ieu-b-38	19	18324329	0.0332	740455	0.6095	systolic blood pressure || id:ieu-b-38	systolic blood pressure	systolic blood pressure || ||	TRUE	igd	#N/A	#N/A	#N/A	#N/A	#N/A	#N/A	#N/A	0.00779548	2e-09	ASAT/GFAT	TRUE	reported	Of02gi	textfile	2	TRUE
rs28730491	G	C	G	C	0.0467559	0.226	0.668446	0.6796	FALSE	TRUE	FALSE	ieu-b-38	4	157706904	0.0323	733447	2.58226e-12	systolic blood pressure || id:ieu-b-38	systolic blood pressure	systolic blood pressure || ||	TRUE	igd	TRUE	rs28730491	rs4691379	C	G	T	C	0.00743173	3.2e-10	ASAT/GFAT	TRUE	reported	Of02gi	textfile	2	TRUE
rs3843467	G	T	G	T	-0.0914832	-0.2205	0.792815	0.7957	FALSE	FALSE	FALSE	ieu-b-38	5	55856375	0.0374	732949	3.89897e-09	systolic blood pressure || id:ieu-b-38	systolic blood pressure	systolic blood pressure || ||	TRUE	igd	#N/A	#N/A	#N/A	#N/A	#N/A	#N/A	#N/A	0.00857884	4.8e-27	ASAT/GFAT	TRUE	reported	Of02gi	textfile	2	TRUE
rs39837	C	T	C	T	0.0431274	0.0694	0.666945	0.6655	FALSE	FALSE	FALSE	ieu-b-38	5	55830865	0.032	730341	0.0301502	systolic blood pressure || id:ieu-b-38	systolic blood pressure	systolic blood pressure || ||	TRUE	igd	#N/A	#N/A	#N/A	#N/A	#N/A	#N/A	#N/A	0.0073811	2.6e-08	ASAT/GFAT	TRUE	reported	Of02gi	textfile	2	TRUE
rs564667	A	T	A	T	0.0398951	-0.174	0.566315	0.5589	FALSE	TRUE	TRUE	ieu-b-38	2	25310860	0.0303	734841	9.06901e-09	systolic blood pressure || id:ieu-b-38	systolic blood pressure	systolic blood pressure || ||	TRUE	igd	#N/A	#N/A	#N/A	#N/A	#N/A	#N/A	#N/A	0.00705417	2.4e-08	ASAT/GFAT	TRUE	reported	Of02gi	textfile	2	FALSE
rs7133378	G	A	G	A	0.0433225	0.1063	0.680039	0.679	FALSE	FALSE	FALSE	ieu-b-38	12	124409502	0.0323	733713	0.000993505	systolic blood pressure || id:ieu-b-38	systolic blood pressure	systolic blood pressure || ||	TRUE	igd	#N/A	#N/A	#N/A	#N/A	#N/A	#N/A	#N/A	0.00748109	1.1e-08	ASAT/GFAT	TRUE	reported	Of02gi	textfile	2	TRUE
rs744103	T	A	T	A	-0.0410073	-0.0479	0.315261	0.3143	FALSE	TRUE	FALSE	ieu-b-38	6	43805362	0.0333	701960	0.1512	systolic blood pressure || id:ieu-b-38	systolic blood pressure	systolic blood pressure || ||	TRUE	igd	#N/A	#N/A	#N/A	#N/A	#N/A	#N/A	#N/A	0.00754354	5e-08	ASAT/GFAT	TRUE	reported	Of02gi	textfile	2	TRUE
rs7843475	C	G	C	G	-0.0449596	-0.1905	0.737061	0.7438	FALSE	TRUE	FALSE	ieu-b-38	8	72475748	0.0348	721328	4.24903e-08	systolic blood pressure || id:ieu-b-38	systolic blood pressure	systolic blood pressure || ||	TRUE	igd	#N/A	#N/A	#N/A	#N/A	#N/A	#N/A	#N/A	0.00797566	3.6e-09	ASAT/GFAT	TRUE	reported	Of02gi	textfile	2	TRUE
rs8006225	G	T	G	T	0.0551943	0.0814	0.817078	0.8188	FALSE	FALSE	FALSE	ieu-b-38	14	95219657	0.0397	716559	0.0402698	systolic blood pressure || id:ieu-b-38	systolic blood pressure	systolic blood pressure || ||	TRUE	igd	#N/A	#N/A	#N/A	#N/A	#N/A	#N/A	#N/A	0.00912469	2.6e-09	ASAT/GFAT	TRUE	reported	Of02gi	textfile	2	TRUE
rs9375487	T	C	T	C	0.0451195	-0.2119	0.623518	0.6158	FALSE	FALSE	FALSE	ieu-b-38	6	127397240	0.0313	716547	1.31886e-11	systolic blood pressure || id:ieu-b-38	systolic blood pressure	systolic blood pressure || ||	TRUE	igd	#N/A	#N/A	#N/A	#N/A	#N/A	#N/A	#N/A	0.00718952	2.8e-10	ASAT/GFAT	TRUE	reported	Of02gi	textfile	2	TRUE
rs9854955	A	G	A	G	0.0625014	0.1264	0.593079	0.5923	FALSE	FALSE	FALSE	ieu-b-38	3	156795525	0.0312	711053	5.19003e-05	systolic blood pressure || id:ieu-b-38	systolic blood pressure	systolic blood pressure || ||	TRUE	igd	#N/A	#N/A	#N/A	#N/A	#N/A	#N/A	#N/A	0.0071319	1.9e-18	ASAT/GFAT	TRUE	reported	Of02gi	textfile	2	TRUE
rs998584	C	A	C	A	-0.0489617	-0.1701	0.516781	0.5184	FALSE	FALSE	FALSE	ieu-b-38	6	43757896	0.0312	690474	4.83304e-08	systolic blood pressure || id:ieu-b-38	systolic blood pressure	systolic blood pressure || ||	TRUE	igd	#N/A	#N/A	#N/A	#N/A	#N/A	#N/A	#N/A	0.00698592	1.9e-12	ASAT/GFAT	TRUE	reported	Of02gi	textfile	2	TRUE
rs1421085	T	C	T	C	-0.0639442	0.0646	0.602592	0.5927	FALSE	FALSE	FALSE	ieu-b-39	16	53800954	0.0177	744227	0.000267202	diastolic blood pressure || id:ieu-b-39	diastolic blood pressure	diastolic blood pressure || ||	TRUE	igd	#N/A	#N/A	#N/A	#N/A	#N/A	#N/A	#N/A	0.00716659	3.4e-19	ASAT/GFAT	TRUE	reported	Of02gi	textfile	2	TRUE
rs1423062	A	G	A	G	0.0392555	0.0411	0.566673	0.5615	FALSE	FALSE	FALSE	ieu-b-39	19	33846522	0.0175	751328	0.0187901	diastolic blood pressure || id:ieu-b-39	diastolic blood pressure	diastolic blood pressure || ||	TRUE	igd	#N/A	#N/A	#N/A	#N/A	#N/A	#N/A	#N/A	0.00704408	2.9e-08	ASAT/GFAT	TRUE	reported	Of02gi	textfile	2	TRUE
rs1552657	G	A	G	A	-0.0373078	0.0531	0.548865	0.5565	FALSE	FALSE	FALSE	ieu-b-39	16	86424697	0.0176	743512	0.00250599	diastolic blood pressure || id:ieu-b-39	diastolic blood pressure	diastolic blood pressure || ||	TRUE	igd	#N/A	#N/A	#N/A	#N/A	#N/A	#N/A	#N/A	0.00701	4.9e-08	ASAT/GFAT	TRUE	reported	Of02gi	textfile	2	TRUE
rs1779445	T	C	T	C	-0.0536195	-0.0748	0.194297	0.1944	FALSE	FALSE	FALSE	ieu-b-39	1	119508412	0.022	746974	0.0006785	diastolic blood pressure || id:ieu-b-39	diastolic blood pressure	diastolic blood pressure || ||	TRUE	igd	#N/A	#N/A	#N/A	#N/A	#N/A	#N/A	#N/A	0.00883641	8.5e-10	ASAT/GFAT	TRUE	reported	Of02gi	textfile	2	TRUE
rs2302209	C	T	C	T	-0.0465655	-0.0113	0.718813	0.7133	FALSE	FALSE	FALSE	ieu-b-39	19	18324329	0.0192	752147	0.5539	diastolic blood pressure || id:ieu-b-39	diastolic blood pressure	diastolic blood pressure || ||	TRUE	igd	#N/A	#N/A	#N/A	#N/A	#N/A	#N/A	#N/A	0.00779548	2e-09	ASAT/GFAT	TRUE	reported	Of02gi	textfile	2	TRUE
rs28730491	G	C	G	C	0.0467559	0.1267	0.668446	0.6801	FALSE	TRUE	FALSE	ieu-b-39	4	157706904	0.0185	752767	7.90315e-12	diastolic blood pressure || id:ieu-b-39	diastolic blood pressure	diastolic blood pressure || ||	TRUE	igd	TRUE	rs28730491	rs4691379	C	G	T	C	0.00743173	3.2e-10	ASAT/GFAT	TRUE	reported	Of02gi	textfile	2	TRUE
rs3843467	G	T	G	T	-0.0914832	-0.1033	0.792815	0.7954	FALSE	FALSE	FALSE	ieu-b-39	5	55856375	0.0215	752364	1.54e-06	diastolic blood pressure || id:ieu-b-39	diastolic blood pressure	diastolic blood pressure || ||	TRUE	igd	#N/A	#N/A	#N/A	#N/A	#N/A	#N/A	#N/A	0.00857884	4.8e-27	ASAT/GFAT	TRUE	reported	Of02gi	textfile	2	TRUE
rs39837	C	T	C	T	0.0431274	0.034	0.666945	0.6652	FALSE	FALSE	FALSE	ieu-b-39	5	55830865	0.0184	749604	0.0640206	diastolic blood pressure || id:ieu-b-39	diastolic blood pressure	diastolic blood pressure || ||	TRUE	igd	#N/A	#N/A	#N/A	#N/A	#N/A	#N/A	#N/A	0.0073811	2.6e-08	ASAT/GFAT	TRUE	reported	Of02gi	textfile	2	TRUE
rs564667	A	T	A	T	0.0398951	-0.0984	0.566315	0.5608	FALSE	TRUE	TRUE	ieu-b-39	2	25310860	0.0174	754262	1.45801e-08	diastolic blood pressure || id:ieu-b-39	diastolic blood pressure	diastolic blood pressure || ||	TRUE	igd	#N/A	#N/A	#N/A	#N/A	#N/A	#N/A	#N/A	0.00705417	2.4e-08	ASAT/GFAT	TRUE	reported	Of02gi	textfile	2	FALSE
rs7133378	G	A	G	A	0.0433225	0.0331	0.680039	0.6797	FALSE	FALSE	FALSE	ieu-b-39	12	124409502	0.0186	745517	0.0751796	diastolic blood pressure || id:ieu-b-39	diastolic blood pressure	diastolic blood pressure || ||	TRUE	igd	#N/A	#N/A	#N/A	#N/A	#N/A	#N/A	#N/A	0.00748109	1.1e-08	ASAT/GFAT	TRUE	reported	Of02gi	textfile	2	TRUE
rs744103	T	A	T	A	-0.0410073	-0.1537	0.315261	0.3142	FALSE	TRUE	FALSE	ieu-b-39	6	43805362	0.0191	721310	8.88383e-16	diastolic blood pressure || id:ieu-b-39	diastolic blood pressure	diastolic blood pressure || ||	TRUE	igd	#N/A	#N/A	#N/A	#N/A	#N/A	#N/A	#N/A	0.00754354	5e-08	ASAT/GFAT	TRUE	reported	Of02gi	textfile	2	TRUE
rs7843475	C	G	C	G	-0.0449596	-0.1153	0.737061	0.7439	FALSE	TRUE	FALSE	ieu-b-39	8	72475748	0.0199	740589	7.23303e-09	diastolic blood pressure || id:ieu-b-39	diastolic blood pressure	diastolic blood pressure || ||	TRUE	igd	#N/A	#N/A	#N/A	#N/A	#N/A	#N/A	#N/A	0.00797566	3.6e-09	ASAT/GFAT	TRUE	reported	Of02gi	textfile	2	TRUE
rs8006225	G	T	G	T	0.0551943	0.0318	0.817078	0.8186	FALSE	FALSE	FALSE	ieu-b-39	14	95219657	0.0229	727903	0.1649	diastolic blood pressure || id:ieu-b-39	diastolic blood pressure	diastolic blood pressure || ||	TRUE	igd	#N/A	#N/A	#N/A	#N/A	#N/A	#N/A	#N/A	0.00912469	2.6e-09	ASAT/GFAT	TRUE	reported	Of02gi	textfile	2	TRUE
rs9375487	T	C	T	C	0.0451195	-0.1219	0.623518	0.6169	FALSE	FALSE	FALSE	ieu-b-39	6	127397240	0.018	735586	1.2031e-11	diastolic blood pressure || id:ieu-b-39	diastolic blood pressure	diastolic blood pressure || ||	TRUE	igd	#N/A	#N/A	#N/A	#N/A	#N/A	#N/A	#N/A	0.00718952	2.8e-10	ASAT/GFAT	TRUE	reported	Of02gi	textfile	2	TRUE
rs9854955	A	G	A	G	0.0625014	0.0416	0.593079	0.5938	FALSE	FALSE	FALSE	ieu-b-39	3	156795525	0.0179	729641	0.02014	diastolic blood pressure || id:ieu-b-39	diastolic blood pressure	diastolic blood pressure || ||	TRUE	igd	#N/A	#N/A	#N/A	#N/A	#N/A	#N/A	#N/A	0.0071319	1.9e-18	ASAT/GFAT	TRUE	reported	Of02gi	textfile	2	TRUE
rs998584	C	A	C	A	-0.0489617	-0.1593	0.516781	0.5178	FALSE	FALSE	FALSE	ieu-b-39	6	43757896	0.0178	708773	4.43711e-19	diastolic blood pressure || id:ieu-b-39	diastolic blood pressure	diastolic blood pressure || ||	TRUE	igd	#N/A	#N/A	#N/A	#N/A	#N/A	#N/A	#N/A	0.00698592	1.9e-12	ASAT/GFAT	TRUE	reported	Of02gi	textfile	2	TRUE

## Sheet: VATGFAT
SNP	effect_allele.exposure	other_allele.exposure	effect_allele.outcome	other_allele.outcome	beta.exposure	beta.outcome	eaf.exposure	eaf.outcome	remove	palindromic	ambiguous	id.outcome	chr	pos	se.outcome	samplesize.outcome	pval.outcome	outcome	originalname.outcome	outcome.deprecated	mr_keep.outcome	data_source.outcome	proxy.outcome	target_snp.outcome	proxy_snp.outcome	target_a1.outcome	target_a2.outcome	proxy_a1.outcome	proxy_a2.outcome	se.exposure	pval.exposure	exposure	mr_keep.exposure	pval_origin.exposure	id.exposure	data_source.exposure	action	mr_keep
rs10086575	G	A	G	A	-0.0451972	-0.001	0.744197	0.748087	FALSE	FALSE	FALSE	ebi-a-GCST006867	8	25888110	0.0091	62892	0.9126	Type 2 diabetes || id:ebi-a-GCST006867	Type 2 diabetes	Type 2 diabetes || ||	TRUE	igd	#N/A	#N/A	#N/A	#N/A	#N/A	#N/A	#N/A	0.00797702	2.9e-08	VAT/GFAT	TRUE	reported	1kvEIL	textfile	2	TRUE
rs10406327	C	G	C	G	-0.0490364	0.0373	0.523125	0.523221	FALSE	TRUE	TRUE	ebi-a-GCST006867	19	33890838	0.0079	62892	2.25798e-06	Type 2 diabetes || id:ebi-a-GCST006867	Type 2 diabetes	Type 2 diabetes || ||	TRUE	igd	#N/A	#N/A	#N/A	#N/A	#N/A	#N/A	#N/A	0.00695204	6e-13	VAT/GFAT	TRUE	reported	1kvEIL	textfile	2	FALSE
rs12321	G	C	G	C	0.0414594	-0.0074	0.561179	0.562504	FALSE	TRUE	TRUE	ebi-a-GCST006867	22	29453193	0.0084	62892	0.378	Type 2 diabetes || id:ebi-a-GCST006867	Type 2 diabetes	Type 2 diabetes || ||	TRUE	igd	#N/A	#N/A	#N/A	#N/A	#N/A	#N/A	#N/A	0.00697525	3.7e-09	VAT/GFAT	TRUE	reported	1kvEIL	textfile	2	FALSE
rs17036328	T	C	T	C	0.0581182	0.1067	0.877454	0.877636	FALSE	FALSE	FALSE	ebi-a-GCST006867	3	12390484	0.0111	62892	6.06736e-22	Type 2 diabetes || id:ebi-a-GCST006867	Type 2 diabetes	Type 2 diabetes || ||	TRUE	igd	#N/A	#N/A	#N/A	#N/A	#N/A	#N/A	#N/A	0.0105587	2.4e-08	VAT/GFAT	TRUE	reported	1kvEIL	textfile	2	TRUE
rs1936789	G	A	G	A	-0.0547774	0.0052	0.464993	0.470269	FALSE	FALSE	FALSE	ebi-a-GCST006867	6	127419737	0.0071	62892	0.4651	Type 2 diabetes || id:ebi-a-GCST006867	Type 2 diabetes	Type 2 diabetes || ||	TRUE	igd	#N/A	#N/A	#N/A	#N/A	#N/A	#N/A	#N/A	0.00697634	1.3e-15	VAT/GFAT	TRUE	reported	1kvEIL	textfile	2	TRUE
rs2396316	A	T	A	T	-0.0423105	-0.0851	0.360315	0.359627	FALSE	TRUE	FALSE	ebi-a-GCST006867	2	227136202	0.0082	62892	4.6334e-25	Type 2 diabetes || id:ebi-a-GCST006867	Type 2 diabetes	Type 2 diabetes || ||	TRUE	igd	TRUE	rs2396316	rs1567973	A	T	A	G	0.00723736	3.1e-09	VAT/GFAT	TRUE	reported	1kvEIL	textfile	2	TRUE
rs28451064	G	A	G	A	-0.0591096	0.0233	0.86808	0.873814	FALSE	FALSE	FALSE	ebi-a-GCST006867	21	35593827	0.0119	62892	0.0503698	Type 2 diabetes || id:ebi-a-GCST006867	Type 2 diabetes	Type 2 diabetes || ||	TRUE	igd	#N/A	#N/A	#N/A	#N/A	#N/A	#N/A	#N/A	0.0104423	4.9e-09	VAT/GFAT	TRUE	reported	1kvEIL	textfile	2	TRUE
rs2982521	A	T	A	T	0.0555551	0.0276	0.372024	0.372049	FALSE	TRUE	FALSE	ebi-a-GCST006867	6	139835329	0.0081	62892	0.000621799	Type 2 diabetes || id:ebi-a-GCST006867	Type 2 diabetes	Type 2 diabetes || ||	TRUE	igd	#N/A	#N/A	#N/A	#N/A	#N/A	#N/A	#N/A	0.0071693	4.4e-15	VAT/GFAT	TRUE	reported	1kvEIL	textfile	2	TRUE
rs455660	T	C	T	C	0.0580697	-0.0524	0.19132	0.185742	FALSE	FALSE	FALSE	ebi-a-GCST006867	5	55816888	0.0092	62892	1.28899e-08	Type 2 diabetes || id:ebi-a-GCST006867	Type 2 diabetes	Type 2 diabetes || ||	TRUE	igd	#N/A	#N/A	#N/A	#N/A	#N/A	#N/A	#N/A	0.00880067	1.6e-11	VAT/GFAT	TRUE	reported	1kvEIL	textfile	2	TRUE
rs490701	A	C	A	C	-0.0517441	-0.0212	0.794849	0.802461	FALSE	FALSE	FALSE	ebi-a-GCST006867	3	187678619	0.0099	62892	0.0318097	Type 2 diabetes || id:ebi-a-GCST006867	Type 2 diabetes	Type 2 diabetes || ||	TRUE	igd	#N/A	#N/A	#N/A	#N/A	#N/A	#N/A	#N/A	0.00870005	8e-09	VAT/GFAT	TRUE	reported	1kvEIL	textfile	2	TRUE
rs7133378	G	A	G	A	0.0567524	0.0284	0.680039	0.681248	FALSE	FALSE	FALSE	ebi-a-GCST006867	12	124409502	0.0078	62892	0.000285503	Type 2 diabetes || id:ebi-a-GCST006867	Type 2 diabetes	Type 2 diabetes || ||	TRUE	igd	#N/A	#N/A	#N/A	#N/A	#N/A	#N/A	#N/A	0.00743631	1.2e-14	VAT/GFAT	TRUE	reported	1kvEIL	textfile	2	TRUE
rs718314	A	G	A	G	-0.0472166	-0.0484	0.756037	0.756563	FALSE	FALSE	FALSE	ebi-a-GCST006867	12	26453283	0.0082	62892	4.58501e-09	Type 2 diabetes || id:ebi-a-GCST006867	Type 2 diabetes	Type 2 diabetes || ||	TRUE	igd	#N/A	#N/A	#N/A	#N/A	#N/A	#N/A	#N/A	0.00805233	2e-09	VAT/GFAT	TRUE	reported	1kvEIL	textfile	2	TRUE
rs72812818	G	C	G	C	-0.0441182	-0.013	0.701763	0.699109	FALSE	TRUE	FALSE	ebi-a-GCST006867	5	173356752	0.0084	62892	0.1205	Type 2 diabetes || id:ebi-a-GCST006867	Type 2 diabetes	Type 2 diabetes || ||	TRUE	igd	#N/A	#N/A	#N/A	#N/A	#N/A	#N/A	#N/A	0.00758805	8.9e-10	VAT/GFAT	TRUE	reported	1kvEIL	textfile	2	TRUE
rs10086575	G	A	G	A	-0.0451972	0.0013	0.744197	0.738	FALSE	FALSE	FALSE	ebi-a-GCST90002232	8	25888110	0.0021	200622	0.6304	Fasting glucose || id:ebi-a-GCST90002232	Fasting glucose	Fasting glucose || ||	TRUE	igd	#N/A	#N/A	#N/A	#N/A	#N/A	#N/A	#N/A	0.00797702	2.9e-08	VAT/GFAT	TRUE	reported	1kvEIL	textfile	2	TRUE
rs10406327	C	G	C	G	-0.0490364	0.0072	0.523125	0.529	FALSE	TRUE	TRUE	ebi-a-GCST90002232	19	33890838	0.0018	200622	0.0001008	Fasting glucose || id:ebi-a-GCST90002232	Fasting glucose	Fasting glucose || ||	TRUE	igd	#N/A	#N/A	#N/A	#N/A	#N/A	#N/A	#N/A	0.00695204	6e-13	VAT/GFAT	TRUE	reported	1kvEIL	textfile	2	FALSE
rs11992444	G	T	G	T	-0.0600519	0.0045	0.491608	0.47	FALSE	FALSE	FALSE	ebi-a-GCST90002232	8	25464690	0.0032	200622	0.0417302	Fasting glucose || id:ebi-a-GCST90002232	Fasting glucose	Fasting glucose || ||	TRUE	igd	#N/A	#N/A	#N/A	#N/A	#N/A	#N/A	#N/A	0.00695434	7.8e-19	VAT/GFAT	TRUE	reported	1kvEIL	textfile	2	TRUE
rs12321	G	C	G	C	0.0414594	0.0003	0.561179	0.584	FALSE	TRUE	TRUE	ebi-a-GCST90002232	22	29453193	0.0017	200622	1	Fasting glucose || id:ebi-a-GCST90002232	Fasting glucose	Fasting glucose || ||	TRUE	igd	#N/A	#N/A	#N/A	#N/A	#N/A	#N/A	#N/A	0.00697525	3.7e-09	VAT/GFAT	TRUE	reported	1kvEIL	textfile	2	FALSE
rs17036328	T	C	T	C	0.0581182	0.0071	0.877454	0.881	FALSE	FALSE	FALSE	ebi-a-GCST90002232	3	12390484	0.0024	200622	0.002073	Fasting glucose || id:ebi-a-GCST90002232	Fasting glucose	Fasting glucose || ||	TRUE	igd	#N/A	#N/A	#N/A	#N/A	#N/A	#N/A	#N/A	0.0105587	2.4e-08	VAT/GFAT	TRUE	reported	1kvEIL	textfile	2	TRUE
rs185139895	G	A	G	A	-0.116296	-0.0047	0.957552	0.968	FALSE	FALSE	FALSE	ebi-a-GCST90002232	6	34177853	0.0053	200622	0.2512	Fasting glucose || id:ebi-a-GCST90002232	Fasting glucose	Fasting glucose || ||	TRUE	igd	#N/A	#N/A	#N/A	#N/A	#N/A	#N/A	#N/A	0.0172274	1.7e-11	VAT/GFAT	TRUE	reported	1kvEIL	textfile	2	TRUE
rs1936789	G	A	G	A	-0.0547774	0.005	0.464993	0.517	FALSE	FALSE	FALSE	ebi-a-GCST90002232	6	127419737	0.0016	200622	0.00153501	Fasting glucose || id:ebi-a-GCST90002232	Fasting glucose	Fasting glucose || ||	TRUE	igd	#N/A	#N/A	#N/A	#N/A	#N/A	#N/A	#N/A	0.00697634	1.3e-15	VAT/GFAT	TRUE	reported	1kvEIL	textfile	2	TRUE
rs2396316	A	T	A	T	-0.0423105	-0.0025	0.360315	#N/A	FALSE	TRUE	TRUE	ebi-a-GCST90002232	2	227133527	0.007	200622	0.639401	Fasting glucose || id:ebi-a-GCST90002232	Fasting glucose	Fasting glucose || ||	TRUE	igd	#N/A	#N/A	#N/A	#N/A	#N/A	#N/A	#N/A	0.00723736	3.1e-09	VAT/GFAT	TRUE	reported	1kvEIL	textfile	2	FALSE
rs28451064	G	A	G	A	-0.0591096	-0.0014	0.86808	0.868	FALSE	FALSE	FALSE	ebi-a-GCST90002232	21	35593827	0.0025	200622	0.8771	Fasting glucose || id:ebi-a-GCST90002232	Fasting glucose	Fasting glucose || ||	TRUE	igd	#N/A	#N/A	#N/A	#N/A	#N/A	#N/A	#N/A	0.0104423	4.9e-09	VAT/GFAT	TRUE	reported	1kvEIL	textfile	2	TRUE
rs2853951	C	T	C	T	-0.0498055	0.0002	0.406538	0.331	FALSE	FALSE	FALSE	ebi-a-GCST90002232	6	31236115	0.0022	200622	0.748101	Fasting glucose || id:ebi-a-GCST90002232	Fasting glucose	Fasting glucose || ||	TRUE	igd	#N/A	#N/A	#N/A	#N/A	#N/A	#N/A	#N/A	0.00706326	3.7e-12	VAT/GFAT	TRUE	reported	1kvEIL	textfile	2	TRUE
rs28929474	C	T	C	T	0.16018	0.0129	0.98156	0.982	FALSE	FALSE	FALSE	ebi-a-GCST90002232	14	94844947	0.0068	200622	0.0511399	Fasting glucose || id:ebi-a-GCST90002232	Fasting glucose	Fasting glucose || ||	TRUE	igd	#N/A	#N/A	#N/A	#N/A	#N/A	#N/A	#N/A	0.0259007	4.8e-10	VAT/GFAT	TRUE	reported	1kvEIL	textfile	2	TRUE
rs2982521	A	T	A	T	0.0555551	0.0008	0.372024	0.393	FALSE	TRUE	FALSE	ebi-a-GCST90002232	6	139835329	0.0019	200622	0.4239	Fasting glucose || id:ebi-a-GCST90002232	Fasting glucose	Fasting glucose || ||	TRUE	igd	#N/A	#N/A	#N/A	#N/A	#N/A	#N/A	#N/A	0.0071693	4.4e-15	VAT/GFAT	TRUE	reported	1kvEIL	textfile	2	TRUE
rs3117109	C	T	C	T	0.0610755	0.002	0.877174	0.927	FALSE	FALSE	FALSE	ebi-a-GCST90002232	6	32340871	0.0036	200622	0.637101	Fasting glucose || id:ebi-a-GCST90002232	Fasting glucose	Fasting glucose || ||	TRUE	igd	#N/A	#N/A	#N/A	#N/A	#N/A	#N/A	#N/A	0.0106165	5.8e-09	VAT/GFAT	TRUE	reported	1kvEIL	textfile	2	TRUE
rs35169799	C	T	C	T	-0.0841159	-0.0021	0.936456	0.934	FALSE	FALSE	FALSE	ebi-a-GCST90002232	11	64031241	0.0042	200622	0.8006	Fasting glucose || id:ebi-a-GCST90002232	Fasting glucose	Fasting glucose || ||	TRUE	igd	#N/A	#N/A	#N/A	#N/A	#N/A	#N/A	#N/A	0.0142068	1.1e-08	VAT/GFAT	TRUE	reported	1kvEIL	textfile	2	TRUE
rs455660	T	C	T	C	0.0580697	-0.012	0.19132	0.219	FALSE	FALSE	FALSE	ebi-a-GCST90002232	5	55816888	0.0021	200622	1.63599e-07	Fasting glucose || id:ebi-a-GCST90002232	Fasting glucose	Fasting glucose || ||	TRUE	igd	#N/A	#N/A	#N/A	#N/A	#N/A	#N/A	#N/A	0.00880067	1.6e-11	VAT/GFAT	TRUE	reported	1kvEIL	textfile	2	TRUE
rs490701	A	C	A	C	-0.0517441	-0.0027	0.794849	0.801	FALSE	FALSE	FALSE	ebi-a-GCST90002232	3	187678619	0.0023	200622	0.139	Fasting glucose || id:ebi-a-GCST90002232	Fasting glucose	Fasting glucose || ||	TRUE	igd	#N/A	#N/A	#N/A	#N/A	#N/A	#N/A	#N/A	0.00870005	8e-09	VAT/GFAT	TRUE	reported	1kvEIL	textfile	2	TRUE
rs55920843	T	G	T	G	0.179919	0.0014	0.988836	0.984	FALSE	FALSE	FALSE	ebi-a-GCST90002232	2	158412701	0.011	200622	0.740099	Fasting glucose || id:ebi-a-GCST90002232	Fasting glucose	Fasting glucose || ||	TRUE	igd	#N/A	#N/A	#N/A	#N/A	#N/A	#N/A	#N/A	0.0326862	1.9e-08	VAT/GFAT	TRUE	reported	1kvEIL	textfile	2	TRUE
rs577721086	T	C	T	C	-0.159577	0.0119	0.95238	#N/A	FALSE	FALSE	FALSE	ebi-a-GCST90002232	6	127440047	0.0153	200622	0.4278	Fasting glucose || id:ebi-a-GCST90002232	Fasting glucose	Fasting glucose || ||	TRUE	igd	#N/A	#N/A	#N/A	#N/A	#N/A	#N/A	#N/A	0.016404	4.6e-23	VAT/GFAT	TRUE	reported	1kvEIL	textfile	2	TRUE
rs7133378	G	A	G	A	0.0567524	0.0046	0.680039	0.661	FALSE	FALSE	FALSE	ebi-a-GCST90002232	12	124409502	0.0018	200622	0.0198802	Fasting glucose || id:ebi-a-GCST90002232	Fasting glucose	Fasting glucose || ||	TRUE	igd	#N/A	#N/A	#N/A	#N/A	#N/A	#N/A	#N/A	0.00743631	1.2e-14	VAT/GFAT	TRUE	reported	1kvEIL	textfile	2	TRUE
rs718314	A	G	A	G	-0.0472166	-0.0023	0.756037	0.765	FALSE	FALSE	FALSE	ebi-a-GCST90002232	12	26453283	0.0019	200622	0.0820503	Fasting glucose || id:ebi-a-GCST90002232	Fasting glucose	Fasting glucose || ||	TRUE	igd	#N/A	#N/A	#N/A	#N/A	#N/A	#N/A	#N/A	0.00805233	2e-09	VAT/GFAT	TRUE	reported	1kvEIL	textfile	2	TRUE
rs72812818	G	C	G	C	-0.0441182	0.0042	0.701763	0.69	FALSE	TRUE	FALSE	ebi-a-GCST90002232	5	173356752	0.0018	200622	0.0153801	Fasting glucose || id:ebi-a-GCST90002232	Fasting glucose	Fasting glucose || ||	TRUE	igd	#N/A	#N/A	#N/A	#N/A	#N/A	#N/A	#N/A	0.00758805	8.9e-10	VAT/GFAT	TRUE	reported	1kvEIL	textfile	2	TRUE
rs73041147	A	C	A	C	0.0764369	-0.0108	0.928526	0.937	FALSE	FALSE	FALSE	ebi-a-GCST90002232	19	34001331	0.0049	200622	0.0462104	Fasting glucose || id:ebi-a-GCST90002232	Fasting glucose	Fasting glucose || ||	TRUE	igd	#N/A	#N/A	#N/A	#N/A	#N/A	#N/A	#N/A	0.0134283	1.2e-08	VAT/GFAT	TRUE	reported	1kvEIL	textfile	2	TRUE
rs9472136	C	T	C	T	0.0406996	-0.0079	0.60448	0.624	FALSE	FALSE	FALSE	ebi-a-GCST90002232	6	43810021	0.0019	200622	0.000505406	Fasting glucose || id:ebi-a-GCST90002232	Fasting glucose	Fasting glucose || ||	TRUE	igd	#N/A	#N/A	#N/A	#N/A	#N/A	#N/A	#N/A	0.00712603	1.9e-08	VAT/GFAT	TRUE	reported	1kvEIL	textfile	2	TRUE
rs998584	C	A	C	A	-0.0581224	-0.0036	0.516781	0.486	FALSE	FALSE	FALSE	ebi-a-GCST90002232	6	43757896	0.0017	200622	0.0454203	Fasting glucose || id:ebi-a-GCST90002232	Fasting glucose	Fasting glucose || ||	TRUE	igd	#N/A	#N/A	#N/A	#N/A	#N/A	#N/A	#N/A	0.00693593	3.7e-17	VAT/GFAT	TRUE	reported	1kvEIL	textfile	2	TRUE
rs10086575	G	A	G	A	-0.0451972	-0.0053	0.744197	0.7441	FALSE	FALSE	FALSE	ieu-a-299	8	25904388	0.0054	94290	0.6159	HDL cholesterol || id:ieu-a-299	HDL cholesterol	HDL cholesterol || ||	TRUE	igd	TRUE	rs10086575	rs9314318	A	G	A	G	0.00797702	2.9e-08	VAT/GFAT	TRUE	reported	1kvEIL	textfile	2	TRUE
rs17036328	T	C	T	C	0.0581182	-0.0117	0.877454	0.8813	FALSE	FALSE	FALSE	ieu-a-299	3	12390484	0.005	187029	0.00797003	HDL cholesterol || id:ieu-a-299	HDL cholesterol	HDL cholesterol || ||	TRUE	igd	#N/A	#N/A	#N/A	#N/A	#N/A	#N/A	#N/A	0.0105587	2.4e-08	VAT/GFAT	TRUE	reported	1kvEIL	textfile	2	TRUE
rs1936789	G	A	G	A	-0.0547774	0.0189	0.464993	0.5172	FALSE	FALSE	FALSE	ieu-a-299	6	127419737	0.0034	187022	1.84999e-09	HDL cholesterol || id:ieu-a-299	HDL cholesterol	HDL cholesterol || ||	TRUE	igd	#N/A	#N/A	#N/A	#N/A	#N/A	#N/A	#N/A	0.00697634	1.3e-15	VAT/GFAT	TRUE	reported	1kvEIL	textfile	2	TRUE
rs2396316	A	T	A	T	-0.0423105	0.0324	0.360315	0.3905	FALSE	TRUE	FALSE	ieu-a-299	2	227172598	0.0049	92772	1.45801e-09	HDL cholesterol || id:ieu-a-299	HDL cholesterol	HDL cholesterol || ||	TRUE	igd	TRUE	rs2396316	rs2713556	A	T	C	T	0.00723736	3.1e-09	VAT/GFAT	TRUE	reported	1kvEIL	textfile	2	TRUE
rs28451064	G	A	G	A	-0.0591096	-0.0182	0.86808	0.843	FALSE	FALSE	FALSE	ieu-a-299	21	35595821	0.0075	92807	0.0247098	HDL cholesterol || id:ieu-a-299	HDL cholesterol	HDL cholesterol || ||	TRUE	igd	TRUE	rs28451064	rs9305545	A	G	G	A	0.0104423	4.9e-09	VAT/GFAT	TRUE	reported	1kvEIL	textfile	2	TRUE
rs2982521	A	T	A	T	0.0555551	-0.023	0.372024	0.438	FALSE	TRUE	TRUE	ieu-a-299	6	139835689	0.0034	187057	1.42298e-10	HDL cholesterol || id:ieu-a-299	HDL cholesterol	HDL cholesterol || ||	TRUE	igd	TRUE	rs2982521	rs668459	A	T	C	T	0.0071693	4.4e-15	VAT/GFAT	TRUE	reported	1kvEIL	textfile	2	FALSE
rs3117109	C	T	C	T	0.0610755	0.0172	0.877174	0.92084	FALSE	FALSE	FALSE	ieu-a-299	6	32358201	0.0063	143510	0.0106199	HDL cholesterol || id:ieu-a-299	HDL cholesterol	HDL cholesterol || ||	TRUE	igd	TRUE	rs3117109	rs3129950	T	C	C	G	0.0106165	5.8e-09	VAT/GFAT	TRUE	reported	1kvEIL	textfile	2	TRUE
rs455660	T	C	T	C	0.0580697	0.0235	0.19132	0.219	FALSE	FALSE	FALSE	ieu-a-299	5	55816888	0.0044	182343	7.24303e-07	HDL cholesterol || id:ieu-a-299	HDL cholesterol	HDL cholesterol || ||	TRUE	igd	#N/A	#N/A	#N/A	#N/A	#N/A	#N/A	#N/A	0.00880067	1.6e-11	VAT/GFAT	TRUE	reported	1kvEIL	textfile	2	TRUE
rs577721086	T	C	T	C	-0.159577	0.0376	0.95238	0.95778	FALSE	FALSE	FALSE	ieu-a-299	6	127454893	0.0102	87273	0.000635199	HDL cholesterol || id:ieu-a-299	HDL cholesterol	HDL cholesterol || ||	TRUE	igd	TRUE	rs577721086	rs72959041	C	T	A	G	0.016404	4.6e-23	VAT/GFAT	TRUE	reported	1kvEIL	textfile	2	TRUE
rs7133378	G	A	G	A	0.0567524	-0.0286	0.680039	0.6609	FALSE	FALSE	FALSE	ieu-a-299	12	124409502	0.0037	184237	1.92619e-13	HDL cholesterol || id:ieu-a-299	HDL cholesterol	HDL cholesterol || ||	TRUE	igd	#N/A	#N/A	#N/A	#N/A	#N/A	#N/A	#N/A	0.00743631	1.2e-14	VAT/GFAT	TRUE	reported	1kvEIL	textfile	2	TRUE
rs718314	A	G	A	G	-0.0472166	0.0196	0.756037	0.7652	FALSE	FALSE	FALSE	ieu-a-299	12	26453283	0.0039	187021	5.87801e-06	HDL cholesterol || id:ieu-a-299	HDL cholesterol	HDL cholesterol || ||	TRUE	igd	#N/A	#N/A	#N/A	#N/A	#N/A	#N/A	#N/A	0.00805233	2e-09	VAT/GFAT	TRUE	reported	1kvEIL	textfile	2	TRUE
rs72812818	G	C	G	C	-0.0441182	0.0155	0.701763	0.69	FALSE	TRUE	FALSE	ieu-a-299	5	173356752	0.0053	84920	0.00944104	HDL cholesterol || id:ieu-a-299	HDL cholesterol	HDL cholesterol || ||	TRUE	igd	#N/A	#N/A	#N/A	#N/A	#N/A	#N/A	#N/A	0.00758805	8.9e-10	VAT/GFAT	TRUE	reported	1kvEIL	textfile	2	TRUE
rs998584	C	A	C	A	-0.0581224	0.026	0.516781	0.4855	FALSE	FALSE	FALSE	ieu-a-299	6	43757896	0.0038	183791	2.26882e-11	HDL cholesterol || id:ieu-a-299	HDL cholesterol	HDL cholesterol || ||	TRUE	igd	#N/A	#N/A	#N/A	#N/A	#N/A	#N/A	#N/A	0.00693593	3.7e-17	VAT/GFAT	TRUE	reported	1kvEIL	textfile	2	TRUE
rs10086575	G	A	G	A	-0.0451972	-0.0049	0.744197	0.7361	FALSE	FALSE	FALSE	ieu-a-300	8	25889446	0.0059	89888	0.3756	LDL cholesterol || id:ieu-a-300	LDL cholesterol	LDL cholesterol || ||	TRUE	igd	TRUE	rs10086575	rs7821832	A	G	G	T	0.00797702	2.9e-08	VAT/GFAT	TRUE	reported	1kvEIL	textfile	2	TRUE
rs17036328	T	C	T	C	0.0581182	0.004	0.877454	0.8813	FALSE	FALSE	FALSE	ieu-a-300	3	12390484	0.0054	172955	0.608001	LDL cholesterol || id:ieu-a-300	LDL cholesterol	LDL cholesterol || ||	TRUE	igd	#N/A	#N/A	#N/A	#N/A	#N/A	#N/A	#N/A	0.0105587	2.4e-08	VAT/GFAT	TRUE	reported	1kvEIL	textfile	2	TRUE
rs1936789	G	A	G	A	-0.0547774	-0.006	0.464993	0.5172	FALSE	FALSE	FALSE	ieu-a-300	6	127419737	0.0037	172963	0.2119	LDL cholesterol || id:ieu-a-300	LDL cholesterol	LDL cholesterol || ||	TRUE	igd	#N/A	#N/A	#N/A	#N/A	#N/A	#N/A	#N/A	0.00697634	1.3e-15	VAT/GFAT	TRUE	reported	1kvEIL	textfile	2	TRUE
rs2396316	A	T	A	T	-0.0423105	-0.0012	0.360315	0.3905	FALSE	TRUE	FALSE	ieu-a-300	2	227172598	0.0052	83132	0.803	LDL cholesterol || id:ieu-a-300	LDL cholesterol	LDL cholesterol || ||	TRUE	igd	TRUE	rs2396316	rs2713556	A	T	C	T	0.00723736	3.1e-09	VAT/GFAT	TRUE	reported	1kvEIL	textfile	2	TRUE
rs28451064	G	A	G	A	-0.0591096	0.0089	0.86808	0.843	FALSE	FALSE	FALSE	ieu-a-300	21	35595821	0.0082	88421	0.1644	LDL cholesterol || id:ieu-a-300	LDL cholesterol	LDL cholesterol || ||	TRUE	igd	TRUE	rs28451064	rs9305545	A	G	G	A	0.0104423	4.9e-09	VAT/GFAT	TRUE	reported	1kvEIL	textfile	2	TRUE
rs2982521	A	T	A	T	0.0555551	0.0125	0.372024	0.438	FALSE	TRUE	TRUE	ieu-a-300	6	139835689	0.0037	172986	0.000951809	LDL cholesterol || id:ieu-a-300	LDL cholesterol	LDL cholesterol || ||	TRUE	igd	TRUE	rs2982521	rs668459	A	T	C	T	0.0071693	4.4e-15	VAT/GFAT	TRUE	reported	1kvEIL	textfile	2	FALSE
rs3117109	C	T	C	T	0.0610755	0.0248	0.877174	0.92084	FALSE	FALSE	FALSE	ieu-a-300	6	32358201	0.007	131795	0.000813992	LDL cholesterol || id:ieu-a-300	LDL cholesterol	LDL cholesterol || ||	TRUE	igd	TRUE	rs3117109	rs3129950	T	C	C	G	0.0106165	5.8e-09	VAT/GFAT	TRUE	reported	1kvEIL	textfile	2	TRUE
rs455660	T	C	T	C	0.0580697	0.0107	0.19132	0.219	FALSE	FALSE	FALSE	ieu-a-300	5	55816888	0.0047	168342	0.0302698	LDL cholesterol || id:ieu-a-300	LDL cholesterol	LDL cholesterol || ||	TRUE	igd	#N/A	#N/A	#N/A	#N/A	#N/A	#N/A	#N/A	0.00880067	1.6e-11	VAT/GFAT	TRUE	reported	1kvEIL	textfile	2	TRUE
rs577721086	T	C	T	C	-0.159577	-0.0318	0.95238	0.95778	FALSE	FALSE	FALSE	ieu-a-300	6	127454893	0.0109	77650	0.00547205	LDL cholesterol || id:ieu-a-300	LDL cholesterol	LDL cholesterol || ||	TRUE	igd	TRUE	rs577721086	rs72959041	C	T	A	G	0.016404	4.6e-23	VAT/GFAT	TRUE	reported	1kvEIL	textfile	2	TRUE
rs7133378	G	A	G	A	0.0567524	0.0143	0.680039	0.6609	FALSE	FALSE	FALSE	ieu-a-300	12	124409502	0.004	170206	0.000549705	LDL cholesterol || id:ieu-a-300	LDL cholesterol	LDL cholesterol || ||	TRUE	igd	#N/A	#N/A	#N/A	#N/A	#N/A	#N/A	#N/A	0.00743631	1.2e-14	VAT/GFAT	TRUE	reported	1kvEIL	textfile	2	TRUE
rs718314	A	G	A	G	-0.0472166	0.0075	0.756037	0.7652	FALSE	FALSE	FALSE	ieu-a-300	12	26453283	0.0042	172943	0.1239	LDL cholesterol || id:ieu-a-300	LDL cholesterol	LDL cholesterol || ||	TRUE	igd	#N/A	#N/A	#N/A	#N/A	#N/A	#N/A	#N/A	0.00805233	2e-09	VAT/GFAT	TRUE	reported	1kvEIL	textfile	2	TRUE
rs72812818	G	C	G	C	-0.0441182	0.0008	0.701763	0.69	FALSE	TRUE	FALSE	ieu-a-300	5	173356752	0.0056	76642	0.8559	LDL cholesterol || id:ieu-a-300	LDL cholesterol	LDL cholesterol || ||	TRUE	igd	#N/A	#N/A	#N/A	#N/A	#N/A	#N/A	#N/A	0.00758805	8.9e-10	VAT/GFAT	TRUE	reported	1kvEIL	textfile	2	TRUE
rs998584	C	A	C	A	-0.0581224	-0.0005	0.516781	0.4855	FALSE	FALSE	FALSE	ieu-a-300	6	43757896	0.004	169823	0.9359	LDL cholesterol || id:ieu-a-300	LDL cholesterol	LDL cholesterol || ||	TRUE	igd	#N/A	#N/A	#N/A	#N/A	#N/A	#N/A	#N/A	0.00693593	3.7e-17	VAT/GFAT	TRUE	reported	1kvEIL	textfile	2	TRUE
rs10086575	G	A	G	A	-0.0451972	-0.0047	0.744197	0.7441	FALSE	FALSE	FALSE	ieu-a-301	8	25904388	0.0058	94573	0.5028	Total cholesterol || id:ieu-a-301	Total cholesterol	Total cholesterol || ||	TRUE	igd	TRUE	rs10086575	rs9314318	A	G	A	G	0.00797702	2.9e-08	VAT/GFAT	TRUE	reported	1kvEIL	textfile	2	TRUE
rs17036328	T	C	T	C	0.0581182	0.0038	0.877454	0.8813	FALSE	FALSE	FALSE	ieu-a-301	3	12390484	0.0052	187215	0.7258	Total cholesterol || id:ieu-a-301	Total cholesterol	Total cholesterol || ||	TRUE	igd	#N/A	#N/A	#N/A	#N/A	#N/A	#N/A	#N/A	0.0105587	2.4e-08	VAT/GFAT	TRUE	reported	1kvEIL	textfile	2	TRUE
rs1936789	G	A	G	A	-0.0547774	-0.0019	0.464993	0.5172	FALSE	FALSE	FALSE	ieu-a-301	6	127419737	0.0035	187217	0.8867	Total cholesterol || id:ieu-a-301	Total cholesterol	Total cholesterol || ||	TRUE	igd	#N/A	#N/A	#N/A	#N/A	#N/A	#N/A	#N/A	0.00697634	1.3e-15	VAT/GFAT	TRUE	reported	1kvEIL	textfile	2	TRUE
rs2396316	A	T	A	T	-0.0423105	0.0037	0.360315	0.3905	FALSE	TRUE	FALSE	ieu-a-301	2	227172598	0.005	92679	0.5376	Total cholesterol || id:ieu-a-301	Total cholesterol	Total cholesterol || ||	TRUE	igd	TRUE	rs2396316	rs2713556	A	T	C	T	0.00723736	3.1e-09	VAT/GFAT	TRUE	reported	1kvEIL	textfile	2	TRUE
rs28451064	G	A	G	A	-0.0591096	-0.0008	0.86808	0.843	FALSE	FALSE	FALSE	ieu-a-301	21	35595821	0.0079	93055	0.8889	Total cholesterol || id:ieu-a-301	Total cholesterol	Total cholesterol || ||	TRUE	igd	TRUE	rs28451064	rs9305545	A	G	G	A	0.0104423	4.9e-09	VAT/GFAT	TRUE	reported	1kvEIL	textfile	2	TRUE
rs2982521	A	T	A	T	0.0555551	0.0127	0.372024	0.438	FALSE	TRUE	TRUE	ieu-a-301	6	139835689	0.0035	187240	0.000875306	Total cholesterol || id:ieu-a-301	Total cholesterol	Total cholesterol || ||	TRUE	igd	TRUE	rs2982521	rs668459	A	T	C	T	0.0071693	4.4e-15	VAT/GFAT	TRUE	reported	1kvEIL	textfile	2	FALSE
rs3117109	C	T	C	T	0.0610755	0.0423	0.877174	0.92084	FALSE	FALSE	FALSE	ieu-a-301	6	32358201	0.0067	142684	3.57899e-10	Total cholesterol || id:ieu-a-301	Total cholesterol	Total cholesterol || ||	TRUE	igd	TRUE	rs3117109	rs3129950	T	C	C	G	0.0106165	5.8e-09	VAT/GFAT	TRUE	reported	1kvEIL	textfile	2	TRUE
rs455660	T	C	T	C	0.0580697	0.0092	0.19132	0.219	FALSE	FALSE	FALSE	ieu-a-301	5	55816888	0.0045	182517	0.0552103	Total cholesterol || id:ieu-a-301	Total cholesterol	Total cholesterol || ||	TRUE	igd	#N/A	#N/A	#N/A	#N/A	#N/A	#N/A	#N/A	0.00880067	1.6e-11	VAT/GFAT	TRUE	reported	1kvEIL	textfile	2	TRUE
rs577721086	T	C	T	C	-0.159577	-0.0112	0.95238	0.95778	FALSE	FALSE	FALSE	ieu-a-301	6	127454893	0.0103	87178	0.2444	Total cholesterol || id:ieu-a-301	Total cholesterol	Total cholesterol || ||	TRUE	igd	TRUE	rs577721086	rs72959041	C	T	A	G	0.016404	4.6e-23	VAT/GFAT	TRUE	reported	1kvEIL	textfile	2	TRUE
rs7133378	G	A	G	A	0.0567524	0.0103	0.680039	0.6609	FALSE	FALSE	FALSE	ieu-a-301	12	124409502	0.0039	184393	0.0138401	Total cholesterol || id:ieu-a-301	Total cholesterol	Total cholesterol || ||	TRUE	igd	#N/A	#N/A	#N/A	#N/A	#N/A	#N/A	#N/A	0.00743631	1.2e-14	VAT/GFAT	TRUE	reported	1kvEIL	textfile	2	TRUE
rs718314	A	G	A	G	-0.0472166	0.0075	0.756037	0.7652	FALSE	FALSE	FALSE	ieu-a-301	12	26453283	0.004	187205	0.0899705	Total cholesterol || id:ieu-a-301	Total cholesterol	Total cholesterol || ||	TRUE	igd	#N/A	#N/A	#N/A	#N/A	#N/A	#N/A	#N/A	0.00805233	2e-09	VAT/GFAT	TRUE	reported	1kvEIL	textfile	2	TRUE
rs72812818	G	C	G	C	-0.0441182	0.0027	0.701763	0.69	FALSE	TRUE	FALSE	ieu-a-301	5	173356752	0.0054	84631	0.655799	Total cholesterol || id:ieu-a-301	Total cholesterol	Total cholesterol || ||	TRUE	igd	#N/A	#N/A	#N/A	#N/A	#N/A	#N/A	#N/A	0.00758805	8.9e-10	VAT/GFAT	TRUE	reported	1kvEIL	textfile	2	TRUE
rs998584	C	A	C	A	-0.0581224	-0.0031	0.516781	0.4855	FALSE	FALSE	FALSE	ieu-a-301	6	43757896	0.0039	183950	0.5302	Total cholesterol || id:ieu-a-301	Total cholesterol	Total cholesterol || ||	TRUE	igd	#N/A	#N/A	#N/A	#N/A	#N/A	#N/A	#N/A	0.00693593	3.7e-17	VAT/GFAT	TRUE	reported	1kvEIL	textfile	2	TRUE
rs10086575	G	A	G	A	-0.0451972	0.0003	0.744197	0.7361	FALSE	FALSE	FALSE	ieu-a-302	8	25889446	0.0053	91013	0.7257	Triglycerides || id:ieu-a-302	Triglycerides	Triglycerides || ||	TRUE	igd	TRUE	rs10086575	rs7821832	A	G	G	T	0.00797702	2.9e-08	VAT/GFAT	TRUE	reported	1kvEIL	textfile	2	TRUE
rs17036328	T	C	T	C	0.0581182	0.0185	0.877454	0.8813	FALSE	FALSE	FALSE	ieu-a-302	3	12390484	0.0049	177721	0.000357298	Triglycerides || id:ieu-a-302	Triglycerides	Triglycerides || ||	TRUE	igd	#N/A	#N/A	#N/A	#N/A	#N/A	#N/A	#N/A	0.0105587	2.4e-08	VAT/GFAT	TRUE	reported	1kvEIL	textfile	2	TRUE
rs1936789	G	A	G	A	-0.0547774	-0.0164	0.464993	0.5172	FALSE	FALSE	FALSE	ieu-a-302	6	127419737	0.0033	177731	2.17801e-06	Triglycerides || id:ieu-a-302	Triglycerides	Triglycerides || ||	TRUE	igd	#N/A	#N/A	#N/A	#N/A	#N/A	#N/A	#N/A	0.00697634	1.3e-15	VAT/GFAT	TRUE	reported	1kvEIL	textfile	2	TRUE
rs2396316	A	T	A	T	-0.0423105	-0.0278	0.360315	0.3905	FALSE	TRUE	FALSE	ieu-a-302	2	227172598	0.0048	86777	3.27198e-08	Triglycerides || id:ieu-a-302	Triglycerides	Triglycerides || ||	TRUE	igd	TRUE	rs2396316	rs2713556	A	T	C	T	0.00723736	3.1e-09	VAT/GFAT	TRUE	reported	1kvEIL	textfile	2	TRUE
rs28451064	G	A	G	A	-0.0591096	0.0022	0.86808	0.843	FALSE	FALSE	FALSE	ieu-a-302	21	35595821	0.0073	89472	0.9423	Triglycerides || id:ieu-a-302	Triglycerides	Triglycerides || ||	TRUE	igd	TRUE	rs28451064	rs9305545	A	G	G	A	0.0104423	4.9e-09	VAT/GFAT	TRUE	reported	1kvEIL	textfile	2	TRUE
rs2982521	A	T	A	T	0.0555551	0.0259	0.372024	0.438	FALSE	TRUE	TRUE	ieu-a-302	6	139835689	0.0033	177749	9.89236e-14	Triglycerides || id:ieu-a-302	Triglycerides	Triglycerides || ||	TRUE	igd	TRUE	rs2982521	rs668459	A	T	C	T	0.0071693	4.4e-15	VAT/GFAT	TRUE	reported	1kvEIL	textfile	2	FALSE
rs3117109	C	T	C	T	0.0610755	0.044	0.877174	0.92084	FALSE	FALSE	FALSE	ieu-a-302	6	32358201	0.0063	135047	1.65082e-12	Triglycerides || id:ieu-a-302	Triglycerides	Triglycerides || ||	TRUE	igd	TRUE	rs3117109	rs3129950	T	C	C	G	0.0106165	5.8e-09	VAT/GFAT	TRUE	reported	1kvEIL	textfile	2	TRUE
rs455660	T	C	T	C	0.0580697	-0.015	0.19132	0.219	FALSE	FALSE	FALSE	ieu-a-302	5	55816888	0.0042	173021	0.001854	Triglycerides || id:ieu-a-302	Triglycerides	Triglycerides || ||	TRUE	igd	#N/A	#N/A	#N/A	#N/A	#N/A	#N/A	#N/A	0.00880067	1.6e-11	VAT/GFAT	TRUE	reported	1kvEIL	textfile	2	TRUE
rs577721086	T	C	T	C	-0.159577	-0.0444	0.95238	0.95778	FALSE	FALSE	FALSE	ieu-a-302	6	127454893	0.0098	81265	1.88101e-07	Triglycerides || id:ieu-a-302	Triglycerides	Triglycerides || ||	TRUE	igd	TRUE	rs577721086	rs72959041	C	T	A	G	0.016404	4.6e-23	VAT/GFAT	TRUE	reported	1kvEIL	textfile	2	TRUE
rs7133378	G	A	G	A	0.0567524	0.0232	0.680039	0.6609	FALSE	FALSE	FALSE	ieu-a-302	12	124409502	0.0036	174962	6.39602e-10	Triglycerides || id:ieu-a-302	Triglycerides	Triglycerides || ||	TRUE	igd	#N/A	#N/A	#N/A	#N/A	#N/A	#N/A	#N/A	0.00743631	1.2e-14	VAT/GFAT	TRUE	reported	1kvEIL	textfile	2	TRUE
rs718314	A	G	A	G	-0.0472166	-0.0121	0.756037	0.7652	FALSE	FALSE	FALSE	ieu-a-302	12	26453283	0.0038	177714	0.00151499	Triglycerides || id:ieu-a-302	Triglycerides	Triglycerides || ||	TRUE	igd	#N/A	#N/A	#N/A	#N/A	#N/A	#N/A	#N/A	0.00805233	2e-09	VAT/GFAT	TRUE	reported	1kvEIL	textfile	2	TRUE
rs72812818	G	C	G	C	-0.0441182	-0.0233	0.701763	0.69	FALSE	TRUE	FALSE	ieu-a-302	5	173356752	0.0051	79998	1.02301e-05	Triglycerides || id:ieu-a-302	Triglycerides	Triglycerides || ||	TRUE	igd	#N/A	#N/A	#N/A	#N/A	#N/A	#N/A	#N/A	0.00758805	8.9e-10	VAT/GFAT	TRUE	reported	1kvEIL	textfile	2	TRUE
rs998584	C	A	C	A	-0.0581224	-0.0293	0.516781	0.4855	FALSE	FALSE	FALSE	ieu-a-302	6	43757896	0.0037	174573	3.42373e-15	Triglycerides || id:ieu-a-302	Triglycerides	Triglycerides || ||	TRUE	igd	#N/A	#N/A	#N/A	#N/A	#N/A	#N/A	#N/A	0.00693593	3.7e-17	VAT/GFAT	TRUE	reported	1kvEIL	textfile	2	TRUE
rs10086575	G	A	G	A	-0.0451972	0.0066	0.744197	#N/A	FALSE	FALSE	FALSE	ieu-b-103	8	25889446	0.0039	46368	0.0905607	HbA1C || id:ieu-b-103	HbA1C	HbA1C || ||	TRUE	igd	TRUE	rs10086575	rs7821832	A	G	G	T	0.00797702	2.9e-08	VAT/GFAT	TRUE	reported	1kvEIL	textfile	2	TRUE
rs12321	G	C	G	C	0.0414594	-0.0069	0.561179	#N/A	FALSE	TRUE	TRUE	ieu-b-103	22	29453193	0.0058	46368	0.2345	HbA1C || id:ieu-b-103	HbA1C	HbA1C || ||	TRUE	igd	#N/A	#N/A	#N/A	#N/A	#N/A	#N/A	#N/A	0.00697525	3.7e-09	VAT/GFAT	TRUE	reported	1kvEIL	textfile	2	FALSE
rs17036328	T	C	T	C	0.0581182	0.0037	0.877454	#N/A	FALSE	FALSE	FALSE	ieu-b-103	3	12390484	0.0051	46368	0.4604	HbA1C || id:ieu-b-103	HbA1C	HbA1C || ||	TRUE	igd	#N/A	#N/A	#N/A	#N/A	#N/A	#N/A	#N/A	0.0105587	2.4e-08	VAT/GFAT	TRUE	reported	1kvEIL	textfile	2	TRUE
rs1936789	G	A	G	A	-0.0547774	0.0009	0.464993	#N/A	FALSE	FALSE	FALSE	ieu-b-103	6	127419737	0.0034	46368	0.7916	HbA1C || id:ieu-b-103	HbA1C	HbA1C || ||	TRUE	igd	#N/A	#N/A	#N/A	#N/A	#N/A	#N/A	#N/A	0.00697634	1.3e-15	VAT/GFAT	TRUE	reported	1kvEIL	textfile	2	TRUE
rs2396316	A	T	A	T	-0.0423105	-0.0049	0.360315	#N/A	FALSE	TRUE	TRUE	ieu-b-103	2	227159177	0.0037	46368	0.1892	HbA1C || id:ieu-b-103	HbA1C	HbA1C || ||	TRUE	igd	TRUE	rs2396316	rs2673141	A	T	G	A	0.00723736	3.1e-09	VAT/GFAT	TRUE	reported	1kvEIL	textfile	2	FALSE
rs28451064	G	A	G	A	-0.0591096	0.0052	0.86808	#N/A	FALSE	FALSE	FALSE	ieu-b-103	21	35595821	0.0049	46368	0.2878	HbA1C || id:ieu-b-103	HbA1C	HbA1C || ||	TRUE	igd	TRUE	rs28451064	rs9305545	A	G	G	A	0.0104423	4.9e-09	VAT/GFAT	TRUE	reported	1kvEIL	textfile	2	TRUE
rs2982521	A	T	A	T	0.0555551	0.0089	0.372024	#N/A	FALSE	TRUE	TRUE	ieu-b-103	6	139835689	0.0034	46368	0.00972098	HbA1C || id:ieu-b-103	HbA1C	HbA1C || ||	TRUE	igd	TRUE	rs2982521	rs668459	A	T	C	T	0.0071693	4.4e-15	VAT/GFAT	TRUE	reported	1kvEIL	textfile	2	FALSE
rs3117109	C	T	C	T	0.0610755	-0.0145	0.877174	#N/A	FALSE	FALSE	FALSE	ieu-b-103	6	32399337	0.0059	46368	0.0132099	HbA1C || id:ieu-b-103	HbA1C	HbA1C || ||	TRUE	igd	TRUE	rs3117109	rs3129856	T	C	C	T	0.0106165	5.8e-09	VAT/GFAT	TRUE	reported	1kvEIL	textfile	2	TRUE
rs7133378	G	A	G	A	0.0567524	0.0036	0.680039	#N/A	FALSE	FALSE	FALSE	ieu-b-103	12	124409502	0.0037	46368	0.3265	HbA1C || id:ieu-b-103	HbA1C	HbA1C || ||	TRUE	igd	#N/A	#N/A	#N/A	#N/A	#N/A	#N/A	#N/A	0.00743631	1.2e-14	VAT/GFAT	TRUE	reported	1kvEIL	textfile	2	TRUE
rs718314	A	G	A	G	-0.0472166	0.005	0.756037	#N/A	FALSE	FALSE	FALSE	ieu-b-103	12	26453283	0.0039	46368	0.1993	HbA1C || id:ieu-b-103	HbA1C	HbA1C || ||	TRUE	igd	#N/A	#N/A	#N/A	#N/A	#N/A	#N/A	#N/A	0.00805233	2e-09	VAT/GFAT	TRUE	reported	1kvEIL	textfile	2	TRUE
rs72812818	G	C	G	C	-0.0441182	-0.0028	0.701763	#N/A	FALSE	TRUE	TRUE	ieu-b-103	5	173387335	0.0037	46368	0.4573	HbA1C || id:ieu-b-103	HbA1C	HbA1C || ||	TRUE	igd	TRUE	rs72812818	rs17696407	C	G	A	C	0.00758805	8.9e-10	VAT/GFAT	TRUE	reported	1kvEIL	textfile	2	FALSE
rs998584	C	A	C	A	-0.0581224	-0.0079	0.516781	#N/A	FALSE	FALSE	FALSE	ieu-b-103	6	43757896	0.004	46368	0.04532	HbA1C || id:ieu-b-103	HbA1C	HbA1C || ||	TRUE	igd	#N/A	#N/A	#N/A	#N/A	#N/A	#N/A	#N/A	0.00693593	3.7e-17	VAT/GFAT	TRUE	reported	1kvEIL	textfile	2	TRUE
rs10086575	G	A	G	A	-0.0451972	-0.00421232	0.744197	0.746592	FALSE	FALSE	FALSE	ieu-b-107	8	25888110	0.00226105	#N/A	0.0619998	apolipoprotein A-I || id:ieu-b-107	apolipoprotein A-I	apolipoprotein A-I || ||	TRUE	igd	#N/A	#N/A	#N/A	#N/A	#N/A	#N/A	#N/A	0.00797702	2.9e-08	VAT/GFAT	TRUE	reported	1kvEIL	textfile	2	TRUE
rs10406327	C	G	C	G	-0.0490364	-0.0179398	0.523125	0.521543	FALSE	TRUE	TRUE	ieu-b-107	19	33890838	0.00196641	#N/A	7.29962e-20	apolipoprotein A-I || id:ieu-b-107	apolipoprotein A-I	apolipoprotein A-I || ||	TRUE	igd	#N/A	#N/A	#N/A	#N/A	#N/A	#N/A	#N/A	0.00695204	6e-13	VAT/GFAT	TRUE	reported	1kvEIL	textfile	2	FALSE
rs11992444	G	T	G	T	-0.0600519	-0.010395	0.491608	0.491114	FALSE	FALSE	FALSE	ieu-b-107	8	25464690	0.00195864	#N/A	1.09999e-07	apolipoprotein A-I || id:ieu-b-107	apolipoprotein A-I	apolipoprotein A-I || ||	TRUE	igd	#N/A	#N/A	#N/A	#N/A	#N/A	#N/A	#N/A	0.00695434	7.8e-19	VAT/GFAT	TRUE	reported	1kvEIL	textfile	2	TRUE
rs12321	G	C	G	C	0.0414594	-0.00973182	0.561179	0.560029	FALSE	TRUE	TRUE	ieu-b-107	22	29453193	0.00198148	#N/A	8.99995e-07	apolipoprotein A-I || id:ieu-b-107	apolipoprotein A-I	apolipoprotein A-I || ||	TRUE	igd	#N/A	#N/A	#N/A	#N/A	#N/A	#N/A	#N/A	0.00697525	3.7e-09	VAT/GFAT	TRUE	reported	1kvEIL	textfile	2	FALSE
rs17036328	T	C	T	C	0.0581182	-0.00284592	0.877454	0.879199	FALSE	FALSE	FALSE	ieu-b-107	3	12390484	0.0030034	#N/A	0.34	apolipoprotein A-I || id:ieu-b-107	apolipoprotein A-I	apolipoprotein A-I || ||	TRUE	igd	#N/A	#N/A	#N/A	#N/A	#N/A	#N/A	#N/A	0.0105587	2.4e-08	VAT/GFAT	TRUE	reported	1kvEIL	textfile	2	TRUE
rs185139895	G	A	G	A	-0.116296	0.0502501	0.957552	0.956214	FALSE	FALSE	FALSE	ieu-b-107	6	34177853	0.00480326	#N/A	1.29987e-25	apolipoprotein A-I || id:ieu-b-107	apolipoprotein A-I	apolipoprotein A-I || ||	TRUE	igd	#N/A	#N/A	#N/A	#N/A	#N/A	#N/A	#N/A	0.0172274	1.7e-11	VAT/GFAT	TRUE	reported	1kvEIL	textfile	2	TRUE
rs1936789	G	A	G	A	-0.0547774	0.0123473	0.464993	0.467749	FALSE	FALSE	FALSE	ieu-b-107	6	127419737	0.00197515	#N/A	4.09996e-10	apolipoprotein A-I || id:ieu-b-107	apolipoprotein A-I	apolipoprotein A-I || ||	TRUE	igd	#N/A	#N/A	#N/A	#N/A	#N/A	#N/A	#N/A	0.00697634	1.3e-15	VAT/GFAT	TRUE	reported	1kvEIL	textfile	2	TRUE
rs2396316	A	T	A	T	-0.0423105	0.0323841	0.360315	0.358882	FALSE	TRUE	FALSE	ieu-b-107	2	227136202	0.00204046	#N/A	1e-56	apolipoprotein A-I || id:ieu-b-107	apolipoprotein A-I	apolipoprotein A-I || ||	TRUE	igd	TRUE	rs2396316	rs1567973	A	T	A	G	0.00723736	3.1e-09	VAT/GFAT	TRUE	reported	1kvEIL	textfile	2	TRUE
rs28451064	G	A	G	A	-0.0591096	-0.00388563	0.86808	0.868862	FALSE	FALSE	FALSE	ieu-b-107	21	35593827	0.00297667	#N/A	0.19	apolipoprotein A-I || id:ieu-b-107	apolipoprotein A-I	apolipoprotein A-I || ||	TRUE	igd	#N/A	#N/A	#N/A	#N/A	#N/A	#N/A	#N/A	0.0104423	4.9e-09	VAT/GFAT	TRUE	reported	1kvEIL	textfile	2	TRUE
rs2853951	C	T	C	T	-0.0498055	-0.0150976	0.406538	0.407151	FALSE	FALSE	FALSE	ieu-b-107	6	31236115	0.00199177	#N/A	3.50026e-14	apolipoprotein A-I || id:ieu-b-107	apolipoprotein A-I	apolipoprotein A-I || ||	TRUE	igd	#N/A	#N/A	#N/A	#N/A	#N/A	#N/A	#N/A	0.00706326	3.7e-12	VAT/GFAT	TRUE	reported	1kvEIL	textfile	2	TRUE
rs28929474	C	T	C	T	0.16018	0.0120255	0.98156	0.980309	FALSE	FALSE	FALSE	ieu-b-107	14	94844947	0.00708298	#N/A	0.0899995	apolipoprotein A-I || id:ieu-b-107	apolipoprotein A-I	apolipoprotein A-I || ||	TRUE	igd	#N/A	#N/A	#N/A	#N/A	#N/A	#N/A	#N/A	0.0259007	4.8e-10	VAT/GFAT	TRUE	reported	1kvEIL	textfile	2	TRUE
rs2982521	A	T	A	T	0.0555551	-0.0152066	0.372024	0.371649	FALSE	TRUE	FALSE	ieu-b-107	6	139835329	0.00202796	#N/A	6.4998e-14	apolipoprotein A-I || id:ieu-b-107	apolipoprotein A-I	apolipoprotein A-I || ||	TRUE	igd	#N/A	#N/A	#N/A	#N/A	#N/A	#N/A	#N/A	0.0071693	4.4e-15	VAT/GFAT	TRUE	reported	1kvEIL	textfile	2	TRUE
rs3117109	C	T	C	T	0.0610755	0.0296566	0.877174	0.875918	FALSE	FALSE	FALSE	ieu-b-107	6	32340871	0.0029997	#N/A	4.79954e-23	apolipoprotein A-I || id:ieu-b-107	apolipoprotein A-I	apolipoprotein A-I || ||	TRUE	igd	#N/A	#N/A	#N/A	#N/A	#N/A	#N/A	#N/A	0.0106165	5.8e-09	VAT/GFAT	TRUE	reported	1kvEIL	textfile	2	TRUE
rs35169799	C	T	C	T	-0.0841159	0.0330575	0.936456	0.936472	FALSE	FALSE	FALSE	ieu-b-107	11	64031241	0.00401434	#N/A	1.80011e-16	apolipoprotein A-I || id:ieu-b-107	apolipoprotein A-I	apolipoprotein A-I || ||	TRUE	igd	#N/A	#N/A	#N/A	#N/A	#N/A	#N/A	#N/A	0.0142068	1.1e-08	VAT/GFAT	TRUE	reported	1kvEIL	textfile	2	TRUE
rs490701	A	C	A	C	-0.0517441	0.00602986	0.794849	0.799981	FALSE	FALSE	FALSE	ieu-b-107	3	187678619	0.0024649	#N/A	0.0140001	apolipoprotein A-I || id:ieu-b-107	apolipoprotein A-I	apolipoprotein A-I || ||	TRUE	igd	#N/A	#N/A	#N/A	#N/A	#N/A	#N/A	#N/A	0.00870005	8e-09	VAT/GFAT	TRUE	reported	1kvEIL	textfile	2	TRUE
rs55920843	T	G	T	G	0.179919	-0.0174621	0.988836	0.988127	FALSE	FALSE	FALSE	ieu-b-107	2	158412701	0.00904342	#N/A	0.0530005	apolipoprotein A-I || id:ieu-b-107	apolipoprotein A-I	apolipoprotein A-I || ||	TRUE	igd	#N/A	#N/A	#N/A	#N/A	#N/A	#N/A	#N/A	0.0326862	1.9e-08	VAT/GFAT	TRUE	reported	1kvEIL	textfile	2	TRUE
rs577721086	T	C	T	C	-0.159577	0.0347972	0.95238	0.950508	FALSE	FALSE	FALSE	ieu-b-107	6	127440047	0.00457609	#N/A	2.90001e-14	apolipoprotein A-I || id:ieu-b-107	apolipoprotein A-I	apolipoprotein A-I || ||	TRUE	igd	#N/A	#N/A	#N/A	#N/A	#N/A	#N/A	#N/A	0.016404	4.6e-23	VAT/GFAT	TRUE	reported	1kvEIL	textfile	2	TRUE
rs7133378	G	A	G	A	0.0567524	-0.0320324	0.680039	0.680964	FALSE	FALSE	FALSE	ieu-b-107	12	124409502	0.00210896	#N/A	4.19952e-52	apolipoprotein A-I || id:ieu-b-107	apolipoprotein A-I	apolipoprotein A-I || ||	TRUE	igd	#N/A	#N/A	#N/A	#N/A	#N/A	#N/A	#N/A	0.00743631	1.2e-14	VAT/GFAT	TRUE	reported	1kvEIL	textfile	2	TRUE
rs718314	A	G	A	G	-0.0472166	0.00786221	0.756037	0.756101	FALSE	FALSE	FALSE	ieu-b-107	12	26453283	0.0022815	#N/A	0.000569994	apolipoprotein A-I || id:ieu-b-107	apolipoprotein A-I	apolipoprotein A-I || ||	TRUE	igd	#N/A	#N/A	#N/A	#N/A	#N/A	#N/A	#N/A	0.00805233	2e-09	VAT/GFAT	TRUE	reported	1kvEIL	textfile	2	TRUE
rs72812818	G	C	G	C	-0.0441182	0.00594727	0.701763	0.699171	FALSE	TRUE	FALSE	ieu-b-107	5	173356752	0.00214062	#N/A	0.00549997	apolipoprotein A-I || id:ieu-b-107	apolipoprotein A-I	apolipoprotein A-I || ||	TRUE	igd	#N/A	#N/A	#N/A	#N/A	#N/A	#N/A	#N/A	0.00758805	8.9e-10	VAT/GFAT	TRUE	reported	1kvEIL	textfile	2	TRUE
rs9472136	C	T	C	T	0.0406996	-0.00251588	0.60448	0.601016	FALSE	FALSE	FALSE	ieu-b-107	6	43810021	0.00201335	#N/A	0.21	apolipoprotein A-I || id:ieu-b-107	apolipoprotein A-I	apolipoprotein A-I || ||	TRUE	igd	#N/A	#N/A	#N/A	#N/A	#N/A	#N/A	#N/A	0.00712603	1.9e-08	VAT/GFAT	TRUE	reported	1kvEIL	textfile	2	TRUE
rs998584	C	A	C	A	-0.0581224	0.024002	0.516781	0.517266	FALSE	FALSE	FALSE	ieu-b-107	6	43757896	0.00196691	#N/A	2.99985e-34	apolipoprotein A-I || id:ieu-b-107	apolipoprotein A-I	apolipoprotein A-I || ||	TRUE	igd	#N/A	#N/A	#N/A	#N/A	#N/A	#N/A	#N/A	0.00693593	3.7e-17	VAT/GFAT	TRUE	reported	1kvEIL	textfile	2	TRUE
rs10086575	G	A	G	A	-0.0451972	-0.00488178	0.744197	0.746569	FALSE	FALSE	FALSE	ieu-b-108	8	25888110	0.00239816	#N/A	0.0420001	apolipoprotein B || id:ieu-b-108	apolipoprotein B	apolipoprotein B || ||	TRUE	igd	#N/A	#N/A	#N/A	#N/A	#N/A	#N/A	#N/A	0.00797702	2.9e-08	VAT/GFAT	TRUE	reported	1kvEIL	textfile	2	TRUE
rs10406327	C	G	C	G	-0.0490364	0.00214552	0.523125	0.521325	FALSE	TRUE	TRUE	ieu-b-108	19	33890838	0.00205688	#N/A	0.3	apolipoprotein B || id:ieu-b-108	apolipoprotein B	apolipoprotein B || ||	TRUE	igd	#N/A	#N/A	#N/A	#N/A	#N/A	#N/A	#N/A	0.00695204	6e-13	VAT/GFAT	TRUE	reported	1kvEIL	textfile	2	FALSE
rs11992444	G	T	G	T	-0.0600519	-0.00227138	0.491608	0.490932	FALSE	FALSE	FALSE	ieu-b-108	8	25464690	0.00207881	#N/A	0.27	apolipoprotein B || id:ieu-b-108	apolipoprotein B	apolipoprotein B || ||	TRUE	igd	#N/A	#N/A	#N/A	#N/A	#N/A	#N/A	#N/A	0.00695434	7.8e-19	VAT/GFAT	TRUE	reported	1kvEIL	textfile	2	TRUE
rs12321	G	C	G	C	0.0414594	0.00211299	0.561179	0.559948	FALSE	TRUE	TRUE	ieu-b-108	22	29453193	0.00209662	#N/A	0.31	apolipoprotein B || id:ieu-b-108	apolipoprotein B	apolipoprotein B || ||	TRUE	igd	#N/A	#N/A	#N/A	#N/A	#N/A	#N/A	#N/A	0.00697525	3.7e-09	VAT/GFAT	TRUE	reported	1kvEIL	textfile	2	FALSE
rs17036328	T	C	T	C	0.0581182	0.00507149	0.877454	0.879147	FALSE	FALSE	FALSE	ieu-b-108	3	12390484	0.00318142	#N/A	0.11	apolipoprotein B || id:ieu-b-108	apolipoprotein B	apolipoprotein B || ||	TRUE	igd	#N/A	#N/A	#N/A	#N/A	#N/A	#N/A	#N/A	0.0105587	2.4e-08	VAT/GFAT	TRUE	reported	1kvEIL	textfile	2	TRUE
rs185139895	G	A	G	A	-0.116296	-0.0143794	0.957552	0.956168	FALSE	FALSE	FALSE	ieu-b-108	6	34177853	0.0050809	#N/A	0.00470002	apolipoprotein B || id:ieu-b-108	apolipoprotein B	apolipoprotein B || ||	TRUE	igd	#N/A	#N/A	#N/A	#N/A	#N/A	#N/A	#N/A	0.0172274	1.7e-11	VAT/GFAT	TRUE	reported	1kvEIL	textfile	2	TRUE
rs1936789	G	A	G	A	-0.0547774	-0.0166946	0.464993	0.46791	FALSE	FALSE	FALSE	ieu-b-108	6	127419737	0.00209064	#N/A	1.39991e-15	apolipoprotein B || id:ieu-b-108	apolipoprotein B	apolipoprotein B || ||	TRUE	igd	#N/A	#N/A	#N/A	#N/A	#N/A	#N/A	#N/A	0.00697634	1.3e-15	VAT/GFAT	TRUE	reported	1kvEIL	textfile	2	TRUE
rs2396316	A	T	A	T	-0.0423105	-0.00675824	0.360315	0.359105	FALSE	TRUE	FALSE	ieu-b-108	2	227136202	0.00215669	#N/A	0.0017	apolipoprotein B || id:ieu-b-108	apolipoprotein B	apolipoprotein B || ||	TRUE	igd	TRUE	rs2396316	rs1567973	A	T	A	G	0.00723736	3.1e-09	VAT/GFAT	TRUE	reported	1kvEIL	textfile	2	TRUE
rs28451064	G	A	G	A	-0.0591096	0.00481708	0.86808	0.868872	FALSE	FALSE	FALSE	ieu-b-108	21	35593827	0.00314855	#N/A	0.13	apolipoprotein B || id:ieu-b-108	apolipoprotein B	apolipoprotein B || ||	TRUE	igd	#N/A	#N/A	#N/A	#N/A	#N/A	#N/A	#N/A	0.0104423	4.9e-09	VAT/GFAT	TRUE	reported	1kvEIL	textfile	2	TRUE
rs2853951	C	T	C	T	-0.0498055	-0.0113213	0.406538	0.407227	FALSE	FALSE	FALSE	ieu-b-108	6	31236115	0.00210956	#N/A	8e-08	apolipoprotein B || id:ieu-b-108	apolipoprotein B	apolipoprotein B || ||	TRUE	igd	#N/A	#N/A	#N/A	#N/A	#N/A	#N/A	#N/A	0.00706326	3.7e-12	VAT/GFAT	TRUE	reported	1kvEIL	textfile	2	TRUE
rs28929474	C	T	C	T	0.16018	0.0072097	0.98156	0.980248	FALSE	FALSE	FALSE	ieu-b-108	14	94844947	0.00748177	#N/A	0.34	apolipoprotein B || id:ieu-b-108	apolipoprotein B	apolipoprotein B || ||	TRUE	igd	#N/A	#N/A	#N/A	#N/A	#N/A	#N/A	#N/A	0.0259007	4.8e-10	VAT/GFAT	TRUE	reported	1kvEIL	textfile	2	TRUE
rs2982521	A	T	A	T	0.0555551	0.0113006	0.372024	0.37133	FALSE	TRUE	FALSE	ieu-b-108	6	139835329	0.00214797	#N/A	1.40001e-07	apolipoprotein B || id:ieu-b-108	apolipoprotein B	apolipoprotein B || ||	TRUE	igd	#N/A	#N/A	#N/A	#N/A	#N/A	#N/A	#N/A	0.0071693	4.4e-15	VAT/GFAT	TRUE	reported	1kvEIL	textfile	2	TRUE
rs3117109	C	T	C	T	0.0610755	0.0160054	0.877174	0.876076	FALSE	FALSE	FALSE	ieu-b-108	6	32340871	0.00317618	#N/A	4.70002e-07	apolipoprotein B || id:ieu-b-108	apolipoprotein B	apolipoprotein B || ||	TRUE	igd	#N/A	#N/A	#N/A	#N/A	#N/A	#N/A	#N/A	0.0106165	5.8e-09	VAT/GFAT	TRUE	reported	1kvEIL	textfile	2	TRUE
rs35169799	C	T	C	T	-0.0841159	-0.0223926	0.936456	0.93642	FALSE	FALSE	FALSE	ieu-b-108	11	64031241	0.00425648	#N/A	1.40001e-07	apolipoprotein B || id:ieu-b-108	apolipoprotein B	apolipoprotein B || ||	TRUE	igd	#N/A	#N/A	#N/A	#N/A	#N/A	#N/A	#N/A	0.0142068	1.1e-08	VAT/GFAT	TRUE	reported	1kvEIL	textfile	2	TRUE
rs490701	A	C	A	C	-0.0517441	-0.00633776	0.794849	0.799953	FALSE	FALSE	FALSE	ieu-b-108	3	187678619	0.00261217	#N/A	0.015	apolipoprotein B || id:ieu-b-108	apolipoprotein B	apolipoprotein B || ||	TRUE	igd	#N/A	#N/A	#N/A	#N/A	#N/A	#N/A	#N/A	0.00870005	8e-09	VAT/GFAT	TRUE	reported	1kvEIL	textfile	2	TRUE
rs55920843	T	G	T	G	0.179919	0.0124848	0.988836	0.988176	FALSE	FALSE	FALSE	ieu-b-108	2	158412701	0.00957674	#N/A	0.19	apolipoprotein B || id:ieu-b-108	apolipoprotein B	apolipoprotein B || ||	TRUE	igd	#N/A	#N/A	#N/A	#N/A	#N/A	#N/A	#N/A	0.0326862	1.9e-08	VAT/GFAT	TRUE	reported	1kvEIL	textfile	2	TRUE
rs577721086	T	C	T	C	-0.159577	-0.0274082	0.95238	0.950531	FALSE	FALSE	FALSE	ieu-b-108	6	127440047	0.00484732	#N/A	1.6e-08	apolipoprotein B || id:ieu-b-108	apolipoprotein B	apolipoprotein B || ||	TRUE	igd	#N/A	#N/A	#N/A	#N/A	#N/A	#N/A	#N/A	0.016404	4.6e-23	VAT/GFAT	TRUE	reported	1kvEIL	textfile	2	TRUE
rs7133378	G	A	G	A	0.0567524	0.0174922	0.680039	0.680761	FALSE	FALSE	FALSE	ieu-b-108	12	124409502	0.00223441	#N/A	4.90004e-15	apolipoprotein B || id:ieu-b-108	apolipoprotein B	apolipoprotein B || ||	TRUE	igd	#N/A	#N/A	#N/A	#N/A	#N/A	#N/A	#N/A	0.00743631	1.2e-14	VAT/GFAT	TRUE	reported	1kvEIL	textfile	2	TRUE
rs718314	A	G	A	G	-0.0472166	0.000335909	0.756037	0.75613	FALSE	FALSE	FALSE	ieu-b-108	12	26453283	0.00241746	#N/A	0.89	apolipoprotein B || id:ieu-b-108	apolipoprotein B	apolipoprotein B || ||	TRUE	igd	#N/A	#N/A	#N/A	#N/A	#N/A	#N/A	#N/A	0.00805233	2e-09	VAT/GFAT	TRUE	reported	1kvEIL	textfile	2	TRUE
rs72812818	G	C	G	C	-0.0441182	-0.0047043	0.701763	0.699167	FALSE	TRUE	FALSE	ieu-b-108	5	173356752	0.00226638	#N/A	0.0379997	apolipoprotein B || id:ieu-b-108	apolipoprotein B	apolipoprotein B || ||	TRUE	igd	#N/A	#N/A	#N/A	#N/A	#N/A	#N/A	#N/A	0.00758805	8.9e-10	VAT/GFAT	TRUE	reported	1kvEIL	textfile	2	TRUE
rs9472136	C	T	C	T	0.0406996	0.00683653	0.60448	0.600864	FALSE	FALSE	FALSE	ieu-b-108	6	43810021	0.00213106	#N/A	0.00129999	apolipoprotein B || id:ieu-b-108	apolipoprotein B	apolipoprotein B || ||	TRUE	igd	#N/A	#N/A	#N/A	#N/A	#N/A	#N/A	#N/A	0.00712603	1.9e-08	VAT/GFAT	TRUE	reported	1kvEIL	textfile	2	TRUE
rs998584	C	A	C	A	-0.0581224	-0.015643	0.516781	0.517329	FALSE	FALSE	FALSE	ieu-b-108	6	43757896	0.00208144	#N/A	5.70033e-14	apolipoprotein B || id:ieu-b-108	apolipoprotein B	apolipoprotein B || ||	TRUE	igd	#N/A	#N/A	#N/A	#N/A	#N/A	#N/A	#N/A	0.00693593	3.7e-17	VAT/GFAT	TRUE	reported	1kvEIL	textfile	2	TRUE
rs10086575	G	A	G	A	-0.0451972	0.4151	0.744197	0.7457	FALSE	FALSE	FALSE	ieu-b-38	8	25888110	0.0347	729817	4.96821e-33	systolic blood pressure || id:ieu-b-38	systolic blood pressure	systolic blood pressure || ||	TRUE	igd	#N/A	#N/A	#N/A	#N/A	#N/A	#N/A	#N/A	0.00797702	2.9e-08	VAT/GFAT	TRUE	reported	1kvEIL	textfile	2	TRUE
rs10406327	C	G	C	G	-0.0490364	0.0724	0.523125	0.5228	FALSE	TRUE	TRUE	ieu-b-38	19	33890838	0.0301	736234	0.0161998	systolic blood pressure || id:ieu-b-38	systolic blood pressure	systolic blood pressure || ||	TRUE	igd	#N/A	#N/A	#N/A	#N/A	#N/A	#N/A	#N/A	0.00695204	6e-13	VAT/GFAT	TRUE	reported	1kvEIL	textfile	2	FALSE
rs12321	G	C	G	C	0.0414594	0.2292	0.561179	0.5672	FALSE	TRUE	TRUE	ieu-b-38	22	29453193	0.0303	740590	3.81417e-14	systolic blood pressure || id:ieu-b-38	systolic blood pressure	systolic blood pressure || ||	TRUE	igd	#N/A	#N/A	#N/A	#N/A	#N/A	#N/A	#N/A	0.00697525	3.7e-09	VAT/GFAT	TRUE	reported	1kvEIL	textfile	2	FALSE
rs17036328	T	C	T	C	0.0581182	0.1423	0.877454	0.8757	FALSE	FALSE	FALSE	ieu-b-38	3	12390484	0.046	729388	0.00197401	systolic blood pressure || id:ieu-b-38	systolic blood pressure	systolic blood pressure || ||	TRUE	igd	#N/A	#N/A	#N/A	#N/A	#N/A	#N/A	#N/A	0.0105587	2.4e-08	VAT/GFAT	TRUE	reported	1kvEIL	textfile	2	TRUE
rs185139895	G	A	G	A	-0.116296	-0.4463	0.957552	0.9552	FALSE	FALSE	FALSE	ieu-b-38	6	34186532	0.0758	702461	3.98703e-09	systolic blood pressure || id:ieu-b-38	systolic blood pressure	systolic blood pressure || ||	TRUE	igd	TRUE	rs185139895	rs115780893	A	G	C	T	0.0172274	1.7e-11	VAT/GFAT	TRUE	reported	1kvEIL	textfile	2	TRUE
rs1936789	G	A	G	A	-0.0547774	0.1601	0.464993	0.4726	FALSE	FALSE	FALSE	ieu-b-38	6	127419737	0.0303	725576	1.297e-07	systolic blood pressure || id:ieu-b-38	systolic blood pressure	systolic blood pressure || ||	TRUE	igd	#N/A	#N/A	#N/A	#N/A	#N/A	#N/A	#N/A	0.00697634	1.3e-15	VAT/GFAT	TRUE	reported	1kvEIL	textfile	2	TRUE
rs2396316	A	T	A	T	-0.0423105	-0.2329	0.360315	0.3629	FALSE	TRUE	FALSE	ieu-b-38	2	227136202	0.0314	727535	1.24997e-13	systolic blood pressure || id:ieu-b-38	systolic blood pressure	systolic blood pressure || ||	TRUE	igd	TRUE	rs2396316	rs1567973	A	T	A	G	0.00723736	3.1e-09	VAT/GFAT	TRUE	reported	1kvEIL	textfile	2	TRUE
rs28451064	G	A	G	A	-0.0591096	0.0966	0.86808	0.8687	FALSE	FALSE	FALSE	ieu-b-38	21	35593827	0.0461	691296	0.0363003	systolic blood pressure || id:ieu-b-38	systolic blood pressure	systolic blood pressure || ||	TRUE	igd	#N/A	#N/A	#N/A	#N/A	#N/A	#N/A	#N/A	0.0104423	4.9e-09	VAT/GFAT	TRUE	reported	1kvEIL	textfile	2	TRUE
rs2853951	C	T	C	T	-0.0498055	-0.2471	0.406538	0.401	FALSE	FALSE	FALSE	ieu-b-38	6	31236115	0.0329	648260	5.54115e-14	systolic blood pressure || id:ieu-b-38	systolic blood pressure	systolic blood pressure || ||	TRUE	igd	#N/A	#N/A	#N/A	#N/A	#N/A	#N/A	#N/A	0.00706326	3.7e-12	VAT/GFAT	TRUE	reported	1kvEIL	textfile	2	TRUE
rs28929474	C	T	C	T	0.16018	0.5331	0.98156	0.979	FALSE	FALSE	FALSE	ieu-b-38	14	94844947	0.1082	728944	8.43607e-07	systolic blood pressure || id:ieu-b-38	systolic blood pressure	systolic blood pressure || ||	TRUE	igd	#N/A	#N/A	#N/A	#N/A	#N/A	#N/A	#N/A	0.0259007	4.8e-10	VAT/GFAT	TRUE	reported	1kvEIL	textfile	2	TRUE
rs2982521	A	T	A	T	0.0555551	0.111	0.372024	0.3782	FALSE	TRUE	FALSE	ieu-b-38	6	139835329	0.0311	733405	0.000356903	systolic blood pressure || id:ieu-b-38	systolic blood pressure	systolic blood pressure || ||	TRUE	igd	#N/A	#N/A	#N/A	#N/A	#N/A	#N/A	#N/A	0.0071693	4.4e-15	VAT/GFAT	TRUE	reported	1kvEIL	textfile	2	TRUE
rs3117109	C	T	C	T	0.0610755	0.1673	0.877174	0.8786	FALSE	FALSE	FALSE	ieu-b-38	6	32340871	0.0501	645145	0.000835007	systolic blood pressure || id:ieu-b-38	systolic blood pressure	systolic blood pressure || ||	TRUE	igd	#N/A	#N/A	#N/A	#N/A	#N/A	#N/A	#N/A	0.0106165	5.8e-09	VAT/GFAT	TRUE	reported	1kvEIL	textfile	2	TRUE
rs35169799	C	T	C	T	-0.0841159	-0.3412	0.936456	0.9369	FALSE	FALSE	FALSE	ieu-b-38	11	64031241	0.0643	701487	1.14401e-07	systolic blood pressure || id:ieu-b-38	systolic blood pressure	systolic blood pressure || ||	TRUE	igd	#N/A	#N/A	#N/A	#N/A	#N/A	#N/A	#N/A	0.0142068	1.1e-08	VAT/GFAT	TRUE	reported	1kvEIL	textfile	2	TRUE
rs490701	A	C	A	C	-0.0517441	-0.0376	0.794849	0.7965	FALSE	FALSE	FALSE	ieu-b-38	3	187678619	0.0379	712786	0.3212	systolic blood pressure || id:ieu-b-38	systolic blood pressure	systolic blood pressure || ||	TRUE	igd	#N/A	#N/A	#N/A	#N/A	#N/A	#N/A	#N/A	0.00870005	8e-09	VAT/GFAT	TRUE	reported	1kvEIL	textfile	2	TRUE
rs55920843	T	G	T	G	0.179919	0.3611	0.988836	0.9881	FALSE	FALSE	FALSE	ieu-b-38	2	158412701	0.1514	645519	0.0171002	systolic blood pressure || id:ieu-b-38	systolic blood pressure	systolic blood pressure || ||	TRUE	igd	#N/A	#N/A	#N/A	#N/A	#N/A	#N/A	#N/A	0.0326862	1.9e-08	VAT/GFAT	TRUE	reported	1kvEIL	textfile	2	TRUE
rs577721086	T	C	T	C	-0.159577	-0.2348	0.95238	0.9508	FALSE	FALSE	FALSE	ieu-b-38	6	127454893	0.0758	642304	0.00194102	systolic blood pressure || id:ieu-b-38	systolic blood pressure	systolic blood pressure || ||	TRUE	igd	TRUE	rs577721086	rs72959041	C	T	A	G	0.016404	4.6e-23	VAT/GFAT	TRUE	reported	1kvEIL	textfile	2	TRUE
rs7133378	G	A	G	A	0.0567524	0.1063	0.680039	0.679	FALSE	FALSE	FALSE	ieu-b-38	12	124409502	0.0323	733713	0.000993505	systolic blood pressure || id:ieu-b-38	systolic blood pressure	systolic blood pressure || ||	TRUE	igd	#N/A	#N/A	#N/A	#N/A	#N/A	#N/A	#N/A	0.00743631	1.2e-14	VAT/GFAT	TRUE	reported	1kvEIL	textfile	2	TRUE
rs718314	A	G	A	G	-0.0472166	-0.2485	0.756037	0.7535	FALSE	FALSE	FALSE	ieu-b-38	12	26453283	0.0346	743854	7.35529e-13	systolic blood pressure || id:ieu-b-38	systolic blood pressure	systolic blood pressure || ||	TRUE	igd	#N/A	#N/A	#N/A	#N/A	#N/A	#N/A	#N/A	0.00805233	2e-09	VAT/GFAT	TRUE	reported	1kvEIL	textfile	2	TRUE
rs72812818	G	C	G	C	-0.0441182	0.2585	0.701763	0.6936	FALSE	TRUE	FALSE	ieu-b-38	5	173356752	0.0327	730689	2.80479e-15	systolic blood pressure || id:ieu-b-38	systolic blood pressure	systolic blood pressure || ||	TRUE	igd	#N/A	#N/A	#N/A	#N/A	#N/A	#N/A	#N/A	0.00758805	8.9e-10	VAT/GFAT	TRUE	reported	1kvEIL	textfile	2	TRUE
rs9472136	C	T	C	T	0.0406996	0.0572	0.60448	0.6048	FALSE	FALSE	FALSE	ieu-b-38	6	43810021	0.0317	698334	0.0708093	systolic blood pressure || id:ieu-b-38	systolic blood pressure	systolic blood pressure || ||	TRUE	igd	#N/A	#N/A	#N/A	#N/A	#N/A	#N/A	#N/A	0.00712603	1.9e-08	VAT/GFAT	TRUE	reported	1kvEIL	textfile	2	TRUE
rs998584	C	A	C	A	-0.0581224	-0.1701	0.516781	0.5184	FALSE	FALSE	FALSE	ieu-b-38	6	43757896	0.0312	690474	4.83304e-08	systolic blood pressure || id:ieu-b-38	systolic blood pressure	systolic blood pressure || ||	TRUE	igd	#N/A	#N/A	#N/A	#N/A	#N/A	#N/A	#N/A	0.00693593	3.7e-17	VAT/GFAT	TRUE	reported	1kvEIL	textfile	2	TRUE
rs10086575	G	A	G	A	-0.0451972	0.1932	0.744197	0.7456	FALSE	FALSE	FALSE	ieu-b-39	8	25888110	0.0199	749071	2.7227e-22	diastolic blood pressure || id:ieu-b-39	diastolic blood pressure	diastolic blood pressure || ||	TRUE	igd	#N/A	#N/A	#N/A	#N/A	#N/A	#N/A	#N/A	0.00797702	2.9e-08	VAT/GFAT	TRUE	reported	1kvEIL	textfile	2	TRUE
rs10406327	C	G	C	G	-0.0490364	0.0353	0.523125	0.5226	FALSE	TRUE	TRUE	ieu-b-39	19	33890838	0.0174	747790	0.0422202	diastolic blood pressure || id:ieu-b-39	diastolic blood pressure	diastolic blood pressure || ||	TRUE	igd	#N/A	#N/A	#N/A	#N/A	#N/A	#N/A	#N/A	0.00695204	6e-13	VAT/GFAT	TRUE	reported	1kvEIL	textfile	2	FALSE
rs12321	G	C	G	C	0.0414594	0.1492	0.561179	0.5667	FALSE	TRUE	TRUE	ieu-b-39	22	29453193	0.0175	752272	1.43814e-17	diastolic blood pressure || id:ieu-b-39	diastolic blood pressure	diastolic blood pressure || ||	TRUE	igd	#N/A	#N/A	#N/A	#N/A	#N/A	#N/A	#N/A	0.00697525	3.7e-09	VAT/GFAT	TRUE	reported	1kvEIL	textfile	2	FALSE
rs17036328	T	C	T	C	0.0581182	-0.0118	0.877454	0.8758	FALSE	FALSE	FALSE	ieu-b-39	3	12390484	0.0264	748795	0.654699	diastolic blood pressure || id:ieu-b-39	diastolic blood pressure	diastolic blood pressure || ||	TRUE	igd	#N/A	#N/A	#N/A	#N/A	#N/A	#N/A	#N/A	0.0105587	2.4e-08	VAT/GFAT	TRUE	reported	1kvEIL	textfile	2	TRUE
rs185139895	G	A	G	A	-0.116296	-0.3011	0.957552	0.9548	FALSE	FALSE	FALSE	ieu-b-39	6	34186532	0.0431	721781	2.81125e-12	diastolic blood pressure || id:ieu-b-39	diastolic blood pressure	diastolic blood pressure || ||	TRUE	igd	TRUE	rs185139895	rs115780893	A	G	C	T	0.0172274	1.7e-11	VAT/GFAT	TRUE	reported	1kvEIL	textfile	2	TRUE
rs1936789	G	A	G	A	-0.0547774	0.0671	0.464993	0.472	FALSE	FALSE	FALSE	ieu-b-39	6	127419737	0.0174	744872	0.0001163	diastolic blood pressure || id:ieu-b-39	diastolic blood pressure	diastolic blood pressure || ||	TRUE	igd	#N/A	#N/A	#N/A	#N/A	#N/A	#N/A	#N/A	0.00697634	1.3e-15	VAT/GFAT	TRUE	reported	1kvEIL	textfile	2	TRUE
rs2396316	A	T	A	T	-0.0423105	-0.1208	0.360315	0.3624	FALSE	TRUE	FALSE	ieu-b-39	2	227136202	0.018	746960	2.04503e-11	diastolic blood pressure || id:ieu-b-39	diastolic blood pressure	diastolic blood pressure || ||	TRUE	igd	TRUE	rs2396316	rs1567973	A	T	A	G	0.00723736	3.1e-09	VAT/GFAT	TRUE	reported	1kvEIL	textfile	2	TRUE
rs28451064	G	A	G	A	-0.0591096	-0.1278	0.86808	0.8688	FALSE	FALSE	FALSE	ieu-b-39	21	35593827	0.0266	702833	1.53699e-06	diastolic blood pressure || id:ieu-b-39	diastolic blood pressure	diastolic blood pressure || ||	TRUE	igd	#N/A	#N/A	#N/A	#N/A	#N/A	#N/A	#N/A	0.0104423	4.9e-09	VAT/GFAT	TRUE	reported	1kvEIL	textfile	2	TRUE
rs2853951	C	T	C	T	-0.0498055	-0.2198	0.406538	0.4028	FALSE	FALSE	FALSE	ieu-b-39	6	31236115	0.0186	667553	4.40251e-32	diastolic blood pressure || id:ieu-b-39	diastolic blood pressure	diastolic blood pressure || ||	TRUE	igd	#N/A	#N/A	#N/A	#N/A	#N/A	#N/A	#N/A	0.00706326	3.7e-12	VAT/GFAT	TRUE	reported	1kvEIL	textfile	2	TRUE
rs28929474	C	T	C	T	0.16018	0.2423	0.98156	0.9789	FALSE	FALSE	FALSE	ieu-b-39	14	94844947	0.0626	740292	0.000107599	diastolic blood pressure || id:ieu-b-39	diastolic blood pressure	diastolic blood pressure || ||	TRUE	igd	#N/A	#N/A	#N/A	#N/A	#N/A	#N/A	#N/A	0.0259007	4.8e-10	VAT/GFAT	TRUE	reported	1kvEIL	textfile	2	TRUE
rs2982521	A	T	A	T	0.0555551	0.1061	0.372024	0.3776	FALSE	TRUE	FALSE	ieu-b-39	6	139835329	0.0178	752827	2.76001e-09	diastolic blood pressure || id:ieu-b-39	diastolic blood pressure	diastolic blood pressure || ||	TRUE	igd	#N/A	#N/A	#N/A	#N/A	#N/A	#N/A	#N/A	0.0071693	4.4e-15	VAT/GFAT	TRUE	reported	1kvEIL	textfile	2	TRUE
rs3117109	C	T	C	T	0.0610755	0.3394	0.877174	0.877	FALSE	FALSE	FALSE	ieu-b-39	6	32340871	0.0283	664189	3.34888e-33	diastolic blood pressure || id:ieu-b-39	diastolic blood pressure	diastolic blood pressure || ||	TRUE	igd	#N/A	#N/A	#N/A	#N/A	#N/A	#N/A	#N/A	0.0106165	5.8e-09	VAT/GFAT	TRUE	reported	1kvEIL	textfile	2	TRUE
rs35169799	C	T	C	T	-0.0841159	-0.1989	0.936456	0.9365	FALSE	FALSE	FALSE	ieu-b-39	11	64031241	0.0366	720665	5.51696e-08	diastolic blood pressure || id:ieu-b-39	diastolic blood pressure	diastolic blood pressure || ||	TRUE	igd	#N/A	#N/A	#N/A	#N/A	#N/A	#N/A	#N/A	0.0142068	1.1e-08	VAT/GFAT	TRUE	reported	1kvEIL	textfile	2	TRUE
rs490701	A	C	A	C	-0.0517441	-0.0067	0.794849	0.7971	FALSE	FALSE	FALSE	ieu-b-39	3	187678619	0.0218	732061	0.758	diastolic blood pressure || id:ieu-b-39	diastolic blood pressure	diastolic blood pressure || ||	TRUE	igd	#N/A	#N/A	#N/A	#N/A	#N/A	#N/A	#N/A	0.00870005	8e-09	VAT/GFAT	TRUE	reported	1kvEIL	textfile	2	TRUE
rs55920843	T	G	T	G	0.179919	0.2473	0.988836	0.988	FALSE	FALSE	FALSE	ieu-b-39	2	158412701	0.086	662241	0.00403497	diastolic blood pressure || id:ieu-b-39	diastolic blood pressure	diastolic blood pressure || ||	TRUE	igd	#N/A	#N/A	#N/A	#N/A	#N/A	#N/A	#N/A	0.0326862	1.9e-08	VAT/GFAT	TRUE	reported	1kvEIL	textfile	2	TRUE
rs577721086	T	C	T	C	-0.159577	-0.198	0.95238	0.9504	FALSE	FALSE	FALSE	ieu-b-39	6	127454893	0.0431	659860	4.24796e-06	diastolic blood pressure || id:ieu-b-39	diastolic blood pressure	diastolic blood pressure || ||	TRUE	igd	TRUE	rs577721086	rs72959041	C	T	A	G	0.016404	4.6e-23	VAT/GFAT	TRUE	reported	1kvEIL	textfile	2	TRUE
rs7133378	G	A	G	A	0.0567524	0.0331	0.680039	0.6797	FALSE	FALSE	FALSE	ieu-b-39	12	124409502	0.0186	745517	0.0751796	diastolic blood pressure || id:ieu-b-39	diastolic blood pressure	diastolic blood pressure || ||	TRUE	igd	#N/A	#N/A	#N/A	#N/A	#N/A	#N/A	#N/A	0.00743631	1.2e-14	VAT/GFAT	TRUE	reported	1kvEIL	textfile	2	TRUE
rs718314	A	G	A	G	-0.0472166	-0.1244	0.756037	0.7533	FALSE	FALSE	FALSE	ieu-b-39	12	26453283	0.02	755621	4.94003e-10	diastolic blood pressure || id:ieu-b-39	diastolic blood pressure	diastolic blood pressure || ||	TRUE	igd	#N/A	#N/A	#N/A	#N/A	#N/A	#N/A	#N/A	0.00805233	2e-09	VAT/GFAT	TRUE	reported	1kvEIL	textfile	2	TRUE
rs72812818	G	C	G	C	-0.0441182	0.2023	0.701763	0.6938	FALSE	TRUE	FALSE	ieu-b-39	5	173356752	0.0188	750045	4.74242e-27	diastolic blood pressure || id:ieu-b-39	diastolic blood pressure	diastolic blood pressure || ||	TRUE	igd	#N/A	#N/A	#N/A	#N/A	#N/A	#N/A	#N/A	0.00758805	8.9e-10	VAT/GFAT	TRUE	reported	1kvEIL	textfile	2	TRUE
rs9472136	C	T	C	T	0.0406996	0.1259	0.60448	0.6042	FALSE	FALSE	FALSE	ieu-b-39	6	43810021	0.0181	717489	3.56862e-12	diastolic blood pressure || id:ieu-b-39	diastolic blood pressure	diastolic blood pressure || ||	TRUE	igd	#N/A	#N/A	#N/A	#N/A	#N/A	#N/A	#N/A	0.00712603	1.9e-08	VAT/GFAT	TRUE	reported	1kvEIL	textfile	2	TRUE
rs998584	C	A	C	A	-0.0581224	-0.1593	0.516781	0.5178	FALSE	FALSE	FALSE	ieu-b-39	6	43757896	0.0178	708773	4.43711e-19	diastolic blood pressure || id:ieu-b-39	diastolic blood pressure	diastolic blood pressure || ||	TRUE	igd	#N/A	#N/A	#N/A	#N/A	#N/A	#N/A	#N/A	0.00693593	3.7e-17	VAT/GFAT	TRUE	reported	1kvEIL	textfile	2	TRUE
